# Supplementary material for: Evolutionary constrained genes associated with autism spectrum disorder across 2,054 nonhuman primate genomes
Source: Mol Autism. 2025 Jan 23;16:5. doi: 10.1186/s13229-024-00633-1 (PMC11755938; doi:10.1186/s13229-024-00633-1)
Supplement: Supplementary file 2 — Supplementary Material 2 [file 13229_2024_633_MOESM2_ESM.xlsx]

## Sheet: Table 1 - Blomen - 2015
AAMP
AARS
AASDHPPT
AATF
ABCB7
ABCE1
ABCF1
ABT1
ACACA
ACIN1
ACO2
ACTL6A
ACTR10
ACTR2
ACTR3
ACTR6
ACTR8
ADAR
ADAT2
ADSL
ADSS
AFG3L2
AHCTF1
AHCY
AIFM1
AK2
AKIRIN2
ALDOA
ALG1
ALG11
ALG13
ALG14
ALG2
ALG8
ALYREF
AMD1
ANAPC1
ANAPC10
ANAPC11
ANAPC13
ANAPC15
ANAPC4
ANAPC5
ANKLE2
ANKRD17
ANLN
AP2S1
APC
APEX1
API5
AQR
ARCN1
ARGLU1
ARL2
ARMC7
ARMC8
ARPC2
ARPC3
ARPC4
ASCC3
ASUN
ATAD5
ATIC
ATL2
ATP13A1
ATP1A1
ATP2A2
ATP5A1
ATP5B
ATP5C1
ATP5E
ATP5F1
ATP5H
ATP5J2
ATP5L
ATP5O
ATP6AP1
ATP6AP2
ATP6V0B
ATP6V0C
ATP6V0D1
ATP6V1A
ATP6V1D
ATP6V1E1
ATP6V1F
ATP6V1G1
ATR
ATRIP
ATRX
ATXN10
AURKA
B4GALT5
BANF1
BANP
BARD1
BCAS2
BCCIP
BCL2
BCL2L1
BCLAF1
BCS1L
BDP1
BECN1
BET1
BIRC5
BLM
BMS1
BNIP1
BOD1L1
BORA
BPTF
BRCA1
BRCA2
BRD4
BRD8
BRF1
BRIP1
BRIX1
BTAF1
BTF3
BUB1
BUB1B
BUB3
BUD13
BUD31
BYSL
C12orf45
C14orf166
C15orf41
C16orf80
C18orf21
C19orf43
C1orf131
C21orf59
C22orf28
C3orf17
C6orf48
C6orf57
C7orf73
C9orf114
C9orf78
CAB39
CAD
CALM2
CAMLG
CAPNS1
CAPZB
CARS
CASC3
CASC5
CCAR1
CCDC115
CCDC130
CCDC174
CCDC47
CCDC59
CCDC84
CCDC86
CCDC94
CCNA2
CCNF
CCNH
CCNK
CCP110
CCT2
CCT3
CCT4
CCT5
CCT6A
CCT7
CCT8
CD3EAP
CDC123
CDC16
CDC20
CDC23
CDC26
CDC27
CDC37
CDC40
CDC42
CDC45
CDC5L
CDC6
CDC7
CDC73
CDCA5
CDIPT
CDK1
CDK12
CDK7
CDK9
CDT1
CEBPD
CEBPZ
CENPA
CENPC1
CENPH
CENPJ
CENPL
CENPM
CENPN
CENPW
CEP135
CEP152
CEP192
CEP350
CEP44
CEP55
CEP57
CEP63
CEP85
CEP97
CFDP1
CHAF1A
CHAF1B
CHCHD4
CHEK1
CHERP
CHMP2A
CHMP3
CHMP4B
CHMP6
CHORDC1
CHTF8
CHTOP
CIAO1
CIAPIN1
CINP
CIRH1A
CIT
CKAP5
CLASP2
CLASRP
CLNS1A
CLP1
CLPB
CLSPN
CLTC
CMPK1
CNOT1
CNOT10
CNOT11
CNOT2
CNOT3
COA5
COASY
COG1
COG2
COG3
COG4
COG5
COG7
COG8
COPA
COPB1
COPB2
COPE
COPG1
COPS2
COPS3
COPS4
COPS6
COPS8
COPZ1
COQ3
COQ4
COQ5
COX10
COX11
COX15
COX17
COX5B
COX6B1
COX7B
COX7C
CPSF2
CPSF3
CPSF6
CRCP
CREBBP
CRLS1
CRNKL1
CSDE1
CSE1L
CSNK1A1
CSNK2B
CSTF1
CSTF2
CSTF3
CTC1
CTCF
CTDP1
CTDSPL2
CTNNBL1
CTPS1
CTR9
CTU1
CTU2
CUL1
CUL2
CWC22
CWC25
CWF19L2
CXorf56
CYCS
DAD1
DAP3
DARS
DARS2
DBR1
DCAF7
DCP2
DCPS
DCTN1
DCTN2
DCTN3
DCTN4
DCTN5
DDB1
DDOST
DDX10
DDX18
DDX19A
DDX20
DDX21
DDX23
DDX24
DDX27
DDX39B
DDX3X
DDX46
DDX47
DDX49
DDX51
DDX52
DDX54
DDX55
DDX56
DDX59
DDX6
DENR
DGCR14
DGCR8
DHDDS
DHFR
DHX15
DHX33
DHX35
DHX36
DHX38
DHX8
DHX9
DIDO1
DIEXF
DIMT1
DIS3
DKC1
DLD
DLST
DMAP1
DNAJA3
DNAJC11
DNAJC19
DNAJC2
DNAJC8
DNAJC9
DNM1L
DNM2
DNMT1
DNTTIP2
DOHH
DONSON
DPH5
DPY30
DR1
DSN1
DTL
DTYMK
DUT
DYNC1H1
DYNC1I2
DYNLRB1
DYRK1A
E4F1
EAPP
EBNA1BP2
ECD
ECT2
EDC4
EED
EEF1A1
EEF1G
EEF2
EEFSEC
EFTUD2
EHMT1
EIF1
EIF1AD
EIF1AX
EIF2B1
EIF2B2
EIF2B3
EIF2B4
EIF2B5
EIF2S1
EIF2S2
EIF2S3
EIF3A
EIF3B
EIF3D
EIF3I
EIF3J
EIF3M
EIF4A1
EIF4A2
EIF4A3
EIF4B
EIF4E
EIF4G1
EIF4G2
EIF5
EIF5A
EIF5B
EIF6
ELAC2
ELL
ELP2
ELP4
ELP5
ELP6
EMC3
EMC4
EMC7
ENO1
EPRS
ERAL1
ERCC2
ERCC3
ERCC4
ERH
ESF1
ETF1
EWSR1
EXOC1
EXOC2
EXOC4
EXOC5
EXOSC1
EXOSC10
EXOSC2
EXOSC3
EXOSC5
EXOSC7
EXOSC8
EXOSC9
EZH2
FAF2
FAM178A
FAM204A
FAM210A
FAM32A
FAM50A
FAM60A
FAM96B
FAM98B
FANCB
FANCC
FANCD2
FANCL
FANCM
FARS2
FARSA
FARSB
FAU
FBL
FBXO5
FCF1
FDPS
FDX1L
FDXR
FEN1
FGFR1OP
FGFR1OP2
FH
FIP1L1
FIS1
FLII
FNBP4
FNTB
FTSJ1
FTSJ3
FUBP1
FUS
FXN
G3BP2
GAB2
GABPA
GABPB1
GADD45GIP1
GAPDH
GAR1
GARS
GART
GATC
GBF1
GEMIN2
GEMIN4
GEMIN5
GEMIN8
GET4
GFER
GFM1
GGPS1
GINS1
GINS2
GINS3
GLE1
GLTSCR2
GMNN
GMPS
GNB1L
GNB2L1
GNL2
GNL3
GNL3L
GOLT1B
GON4L
GOSR2
GPATCH1
GPKOW
GPN1
GPN2
GPN3
GRB2
GRPEL1
GRWD1
GSPT1
GTF2A1
GTF2A2
GTF2B
GTF2E1
GTF2F1
GTF2F2
GTF2H1
GTF2H3
GTF3A
GTF3C1
GTF3C3
GTF3C4
GTF3C5
GTF3C6
GTPBP10
GTPBP4
GTPBP5
GUK1
HARS
HARS2
HAUS1
HAUS2
HAUS3
HAUS4
HAUS5
HAUS6
HAUS7
HAUS8
HBS1L
HCFC1
HEATR1
HEATR3
HELQ
HINFP
HJURP
HMGCR
HMGCS1
HNRNPA1
HNRNPA2B1
HNRNPC
HNRNPF
HNRNPH1
HNRNPK
HNRNPL
HNRNPM
HNRNPU
HSCB
HSD17B10
HSD17B12
HSPA14
HSPA5
HSPA8
HSPA9
HSPD1
HSPE1
HTATSF1
HUS1
IARS
IDI1
IGBP1
IK
IKBKAP
ILF2
ILF3
IMMT
IMP4
IMPDH2
INCENP
INO80
INO80C
INSIG1
INTS12
INTS2
INTS3
INTS4
INTS5
INTS7
IPO11
IPO7
IPO9
IPPK
ISCA1
ISCU
ISG20L2
ISY1
IWS1
KANSL1
KANSL2
KANSL3
KARS
KAT7
KAT8
KCMF1
KDM8
KIAA0391
KIAA0947
KIAA1731
KIF11
KIF14
KIF18A
KIF4A
KIN
KPNA4
KPNB1
KRI1
KRR1
LAGE3
LAMTOR1
LAMTOR2
LAMTOR5
LARS
LARS2
LAS1L
LDLR
LENG1
LENG8
LENG9
LEO1
LETM1
LIAS
LIG1
LIN52
LIN54
LIN9
LONP1
LRPPRC
LRR1
LRRFIP1
LSG1
LSM10
LSM11
LSM2
LSM3
LSM4
LSM5
LSM6
LTV1
LUC7L3
LYRM4
MAGOH
MALSU1
MAPK14
2005-03-01
MARS
MASTL
MAT2A
MATR3
MAU2
MAX
MBNL1
MCL1
MCM10
MCM2
MCM3
MCM5
MCM6
MCM7
MCMBP
MCRS1
MCTS1
MDC1
MDN1
MED1
MED10
MED12
MED13
MED13L
MED14
MED15
MED17
MED18
MED19
MED20
MED21
MED22
MED23
MED26
MED27
MED28
MED29
MED31
MED4
MED6
MED7
MED8
MED9
METAP1
METAP2
METTL1
METTL14
METTL16
METTL3
MFAP1
MFN2
MGEA5
MINOS1
MIPEP
MIS12
MIS18A
MIS18BP1
MKI67IP
MMS19
MMS22L
MNAT1
MNF1
MOB4
MPDU1
MPHOSPH10
MPHOSPH6
MRPL10
MRPL11
MRPL12
MRPL16
MRPL17
MRPL18
MRPL19
MRPL2
MRPL20
MRPL21
MRPL22
MRPL23
MRPL24
MRPL27
MRPL3
MRPL32
MRPL33
MRPL34
MRPL35
MRPL37
MRPL38
MRPL39
MRPL4
MRPL40
MRPL42
MRPL44
MRPL45
MRPL47
MRPL48
MRPL49
MRPL50
MRPL51
MRPL52
MRPL54
MRPL9
MRPS10
MRPS12
MRPS14
MRPS15
MRPS16
MRPS17
MRPS18A
MRPS18B
MRPS18C
MRPS23
MRPS24
MRPS25
MRPS27
MRPS30
MRPS31
MRPS33
MRPS35
MRPS36
MRPS5
MRPS6
MRPS7
MRPS9
MRTO4
MSL1
MSL2
MTERFD2
MTG1
MTHFD1
MTOR
MTPAP
MVD
MYBBP1A
MYBL2
MZT1
N6AMT1
NAA10
NAA15
NAA20
NAA25
NAA30
NAA38
NAA50
NACA
NAE1
NAF1
NAPA
NAPG
NARFL
NARS
NARS2
NAT10
NBAS
NCAPD2
NCAPG
NCAPH
NCBP1
NCBP2
NCL
NCOA1
NCOA2
NDC80
NDUFA9
NDUFAB1
NDUFB4
NDUFV2
NEDD1
NEDD8
NELFA
NELFB
NELFE
NFAT5
NFS1
NFYA
NFYB
NFYC
NGDN
NGRN
NHLRC2
NHP2
NHP2L1
NIP7
NIPBL
NKAP
NLE1
NMD3
NMNAT1
NOB1
NOC3L
NOC4L
NOL10
NOL11
NOL12
NOL6
NOL7
NOL8
NOL9
NOLC1
NOM1
NONO
NOP10
NOP14
NOP16
NOP2
NOP56
NOP58
NOP9
NPAT
NPLOC4
NPM1
NRDE2
NRF1
NSA2
NSF
NSL1
NSMCE1
NSMCE4A
NSRP1
NSUN4
NUBP1
NUBP2
NUDC
NUDCD3
NUDT21
NUF2
NUFIP1
NUP107
NUP133
NUP153
NUP155
NUP160
NUP188
NUP205
NUP214
NUP43
NUP50
NUP54
NUP85
NUP88
NUP93
NUP98
NUPL1
NUPL2
NUS1
NUSAP1
NUTF2
NVL
OGDH
OGT
OIP5
OPA1
ORAOV1
ORC1
ORC2
ORC3
ORC4
ORC5
ORC6
OSBP
OSGEP
OXA1L
PA2G4
PABPC1
PABPN1
PAF1
PAFAH1B1
PAICS
PAK1IP1
PALB2
PAM16
PAPOLG
PARN
PARS2
PAXBP1
PCBP2
PCF11
PCID2
PCNA
PCNP
PCNT
PCYT1A
PDAP1
PDCD11
PDCD2
PDCL
PDPK1
PDRG1
PDS5A
PDSS1
PDSS2
PES1
PET112
PET117
PFAS
PFDN1
PFDN2
PFDN5
PFDN6
PGAM1
PGD
PGGT1B
PGK1
PGM3
PGS1
PHB
PHF23
PHF5A
PIK3C3
PIK3R4
PLK1
PLK4
PLRG1
PMF1
PMM2
PMPCA
PMPCB
PMVK
PNISR
PNN
PNO1
PNPT1
POLA1
POLA2
POLD1
POLD2
POLD3
POLE
POLE2
POLG2
POLR1A
POLR1B
POLR1C
POLR1E
POLR2A
POLR2B
POLR2C
POLR2D
POLR2E
POLR2F
POLR2I
POLR2L
POLR3A
POLR3B
POLR3C
POLR3E
POLR3F
POLR3H
POLR3K
POMP
POP4
POP7
PPA1
PPA2
PPAN
PPAT
PPIE
PPIL1
PPIL2
PPIL4
PPME1
PPP1CB
PPP1R10
PPP1R11
PPP1R15B
PPP1R2
PPP1R7
PPP1R8
PPP2CA
PPP2R1A
PPP2R2A
PPP2R3C
PPP2R4
PPP4C
PPP6C
PPRC1
PPWD1
PRC1
PRCC
PRDM10
PREB
PRELID1
PRIM1
PRKRIR
PRMT1
PRMT5
PRPF18
PRPF19
PRPF3
PRPF31
PRPF38A
PRPF38B
PRPF39
PRPF4
PRPF40A
PRPF4B
PRPF6
PRPF8
PSMA1
PSMA2
PSMA3
PSMA5
PSMA7
PSMB1
PSMB2
PSMB3
PSMB4
PSMB5
PSMB6
PSMB7
PSMC1
PSMC3
PSMC4
PSMC5
PSMC6
PSMD1
PSMD11
PSMD12
PSMD13
PSMD14
PSMD2
PSMD3
PSMD4
PSMD6
PSMD7
PSMD8
PSMF1
PSMG1
PSMG2
PSMG4
PSTK
PTAR1
PTCD3
PTMA
PTP4A1
PTPMT1
PTTG1
PUM1
PWP1
PWP2
PYROXD1
QARS
QRSL1
RABGGTB
RAC1
RACGAP1
RAD1
RAD17
RAD23B
RAD50
RAD51
RAD51AP1
RAD51B
RAD51C
RAE1
RAN
RANBP2
RANBP3
RANGAP1
RAPGEF6
RARS
RARS2
RBBP4
RBBP5
RBBP6
RBBP8
RBM10
RBM12
RBM14
RBM17
RBM19
RBM22
RBM25
RBM28
RBM33
RBM39
RBM42
RBM48
RBM8A
RBMX
RBMX2
RBPJ
RBX1
RCC1
RCL1
REV3L
RFC1
RFC2
RFC3
RFC4
RFC5
RFT1
RFWD3
RHOA
RIF1
RINT1
RIOK1
RIOK2
RMI1
RNASEH2A
RNASEH2B
RNF168
RNF20
RNF4
RNF40
RNF8
RNGTT
RNMT
RNPC3
RNPS1
RP11-93B14.6
RPA1
RPA2
RPAIN
RPAP1
RPAP3
RPE
RPF1
RPF2
RPIA
RPL10A
RPL11
RPL12
RPL13
RPL13A
RPL14
RPL15
RPL17
RPL18
RPL18A
RPL19
RPL21
RPL22
RPL22L1
RPL23
RPL23A
RPL24
RPL26
RPL27
RPL27A
RPL28
RPL29
RPL3
RPL31
RPL32
RPL34
RPL35
RPL37
RPL37A
RPL38
RPL39
RPL4
RPL41
RPL5
RPL6
RPL7A
RPL7L1
RPL9
RPLP0
RPLP1
RPLP2
RPN1
RPN2
RPP14
RPP30
RPP38
RPP40
RPRD1B
RPRD2
RPS10
RPS11
RPS12
RPS13
RPS14
RPS15
RPS15A
RPS16
RPS18
RPS19
RPS19BP1
RPS2
RPS21
RPS23
RPS24
RPS25
RPS26
RPS27
RPS27A
RPS29
RPS3
RPS3A
RPS4X
RPS6
RPS6KB1
RPS7
RPS8
RPS9
RPSA
RPTOR
RPUSD4
RREB1
RRM1
RRM2
RRN3
RRP1
RRP12
RRP15
RRP36
RRP7A
RRP9
RSL1D1
RSL24D1
RSRC2
RTEL1
RTF1
RTFDC1
RTTN
RUVBL1
RUVBL2
SACM1L
SAE1
SAMD4B
SAMM50
SAP130
SAP18
SAP30BP
SARNP
SARS
SARS2
SART1
SART3
SASS6
SBDS
SCAF11
SCAMP4
SCD
SCFD1
SCO1
SDAD1
SDE2
SDHA
SDHB
SDHC
SDHD
SEC13
SEC16A
SEC61A1
SEC61B
SEC62
SEC63
SEH1L
SEL1L
SENP6
SEPSECS
SERBP1
SF1
SF3A1
SF3A2
SF3B1
SF3B14
SF3B2
SF3B3
SFPQ
SFSWAP
SGOL1
SHFM1
SHMT2
SHOC2
SHQ1
SKA1
SKA2
SKA3
SKIV2L2
SKP1
SLBP
SLC25A19
SLC25A26
SLC25A3
SLC35B1
SLC39A10
SLC7A6OS
SLIRP
SLMAP
SLMO2
SLU7
SLX4
SMARCA5
SMARCB1
SMARCE1
SMC1A
SMC2
SMC3
SMC4
SMC5
SMC6
SMG1
SMG5
SMG6
SMG7
SMNDC1
SMU1
SNAPC1
SNAPC3
SNF8
SNIP1
SNRNP200
SNRNP27
SNRNP35
SNRNP40
SNRNP48
SNRNP70
SNRPA
SNRPA1
SNRPB
SNRPC
SNRPD1
SNRPD2
SNRPD3
SNRPE
SNRPF
SNRPG
SNW1
SOD1
SOD2
SON
SP1
SPAG5
SPATA5
SPATA5L1
SPC24
SPC25
SPCS2
SPCS3
SPDL1
SPRTN
SRBD1
SRCAP
SRD5A3
SREK1
SRF
SRFBP1
SRP14
SRP19
SRP68
SRP72
SRP9
SRPR
SRPRB
SRRD
SRRM1
SRRM2
SRRT
SRSF1
SRSF10
SRSF11
SRSF2
SRSF3
SRSF7
SSB
SSBP1
SSRP1
SSU72
STIL
STRAP
STRIP1
STX18
STX5
SUDS3
SUGP1
SUGT1
SUMO2
SUPT16H
SUPT4H1
SUPT5H
SUPT6H
SUPV3L1
SURF6
SUZ12
SYF2
SYMPK
SYS1
TACC3
TADA1
TADA2A
TAF1
TAF12
TAF13
TAF1B
TAF1C
TAF1D
TAF5
TAF6
TAF6L
TAF8
TAF9
TAMM41
TANGO6
TARDBP
TARS
TARS2
TBCA
TBCB
TBCD
TBCE
TCEB2
TCERG1
TCOF1
TCP1
TECR
TEFM
TEX10
TFAM
TFB1M
TFB2M
TFIP11
TFRC
THOC1
THOC5
THOC7
THRAP3
TICRR
TIMELESS
TIMM10
TIMM22
TIMM23
TIMM44
TIMM50
TIMM9
TINF2
TIPRL
TKT
TMA16
TMED10
TMED2
TMEM167A
TMEM199
TMEM238
TMEM258
TMEM41B
TMEM48
TMX2
TNPO3
TOMM20
TOMM22
TOMM40
TOMM70A
TOP1
TOP2A
TOP3A
TOPBP1
TP53RK
TPI1
TPR
TPT1
TPX2
TRA2B
TRAIP
TRAPPC1
TRAPPC11
TRAPPC3
TRAPPC4
TRAPPC8
TRIAP1
TRIT1
TRMT10C
TRMT5
TRMT6
TRMT61A
TRNAU1AP
TRNT1
TRPM7
TRRAP
TRUB2
TSC22D2
TSEN15
TSEN2
TSEN54
TSG101
TSR1
TSR2
TTC1
TTC27
TTC4
TTF1
TTF2
TTI1
TTK
TUBA1B
TUBB
TUBD1
TUBE1
TUBG1
TUBGCP3
TUBGCP4
TUBGCP5
TUBGCP6
TUFM
TUT1
TWISTNB
TXN
TXNL4A
TYMS
U2AF1
U2AF2
U2SURP
UBA1
UBA2
UBA3
UBA52
UBAP1
UBE2H
UBE2I
UBE2L3
UBE2M
UBE2S
UBE2T
UBE3D
UBE4B
UBL5
UBR4
UBTF
UCHL5
UFD1L
UMPS
UPF1
UPF2
UQCC
UQCRC1
UQCRC2
UQCRFS1
UQCRQ
URB1
URB2
URI1
URM1
UROD
USE1
USP10
USP36
USP37
USP39
USP5
USP9X
USPL1
UTP11L
UTP14A
UTP15
UTP18
UTP20
UTP6
UVRAG
UXT
VARS
VBP1
VCP
VEZT
VMP1
VPS13D
VPS25
VPS29
VPS33A
VPS35
VPS36
VPS51
VPS52
VPS53
VPS72
WAC
WAPAL
WARS
WARS2
WBP11
WBP4
WBSCR22
WDHD1
WDR12
WDR18
WDR20
WDR25
WDR3
WDR33
WDR36
WDR4
WDR43
WDR44
WDR46
WDR5
WDR55
WDR59
WDR70
WDR74
WDR75
WDR77
WDR82
WDR92
WEE1
WIBG
WNK1
WRB
XAB2
XPO1
XPO5
XRCC1
XRCC2
XRCC3
XRCC6
XRN1
XRN2
YAE1D1
YARS
YARS2
YBX1
YEATS2
YEATS4
YKT6
YLPM1
YME1L1
YPEL5
YRDC
YTHDC1
YY1
ZBTB11
ZBTB17
ZBTB2
ZBTB8OS
ZC3H11A
ZC3H13
ZC3H18
ZC3H4
ZC3H8
ZCCHC9
ZCRB1
ZFC3H1
ZFR
ZMAT2
ZMAT5
ZMYND8
ZNF131
ZNF143
ZNF148
ZNF207
ZNF236
ZNF259
ZNF335
ZNF407
ZNF574
ZNF622
ZNHIT1
ZNHIT3
ZNHIT6
ZRANB2
ZRSR2
ZW10
ZZZ3

## Sheet: Table 2 - Godini - 2015
AAMP
AARS2
AARS
AASDHPPT
AATF
ABCB7
ABCF1
ABHD11
ABT1
ACACA
ACLY
ACO2
ACSL3
ACTL6A
ACTR10
ACTR1A
ACTR3
ACTR6
ACTR8
ADAT3
ADSL
AFG3L2
AGO2
AHCY
AIFM1
AKIRIN2
ALDOA
ALG11
ALG13
ALG14
ALG1
ALG2
ALG8
ALYREF
ANAPC10
ANAPC11
ANAPC15
ANAPC2
ANAPC4
ANAPC5
ANKLE2
ANKRD49
ANKRD63
AQR
ARCN1
ARFRP1
ARGLU1
ARIH1
ARL2
ARMC7
ARPC4
ASCC3
ASNA1
ASNS
ATF7
ATIC
ATL2
ATP13A1
ATP1A1
ATP2A2
ATP5A1
ATP5B
ATP5C1
ATP5D
ATP5F1
ATP5I
ATP6AP2
ATP6V0B
ATP6V0C
ATP6V0D1
ATP6V1A
ATP6V1B2
ATP6V1C1
ATP6V1D
ATP6V1E1
ATP6V1G1
ATP6V1H
ATR
ATRIP
ATRX
ATXN7L3
AURKAIP1
AURKB
BAHD1
BAP1
BARD1
BCAS2
BCCIP
BCL2L1
BCS1L
BDP1
BIRC5
BLM
BMS1
BNIP1
BOP1
BORA
BRAP
BRAT1
BRCA1
BRCA2
BRD2
BRD4
BRD8
BRF1
BRF2
BRIX1
BTAF1
BUB1B
BUB3
BUD13
BUD31
BYSL
C10orf2
C11orf57
C12orf45
C12orf65
C14orf178
C14orf80
C15orf41
C16orf72
C16orf80
C18orf21
C19orf52
C1orf109
C1orf131
C1QBP
C21orf59
C2orf49
C3orf17
C8orf33
C9orf114
C9orf78
CACTIN
CAD
CARS2
CARS
CASC5
CASP16
CBLL1
CCDC101
CCDC115
CCDC130
CCDC64B
CCDC84
CCDC86
CCDC94
CCNA2
CCNB1
CCND1
CCNH
CCNK
CCT2
CCT3
CCT4
CCT5
CCT6A
CCT7
CD3EAP
CDAN1
CDC123
CDC16
CDC20
CDC23
CDC25A
CDC37
CDC45
CDC5L
CDC6
CDC73
CDCA3
CDCA5
CDCA8
CDK12
CDK2
CDK9
CDT1
CEBPE
CEBPZ
CENPA
CENPC1
CENPE
CENPF
CENPI
CENPJ
CENPK
CENPL
CENPM
CENPN
CENPO
CENPP
CENPQ
CENPT
CENPW
CEP152
CEP192
CEP57
CEP85
CEP97
CFDP1
CHAF1A
CHAF1B
CHD1
CHD4
CHEK1
CHERP
CHMP2A
CHMP3
CHMP4B
CHMP6
CIAO1
CINP
CIRH1A
CKAP5
CLASRP
CLNS1A
CLP1
CLTC
CNBP
CNOT1
CNOT2
CNOT3
COA3
COA5
COASY
COG2
COG3
COG4
COG8
COL9A3
COMTD1
COPA
COPB1
COPB2
COPE
COPG1
COPS3
COPS4
COPS5
COPS6
COPZ1
COQ2
COQ4
COQ5
COX10
COX15
COX4I1
COX5B
COX6B1
CPOX
CPSF1
CPSF2
CPSF3
CPSF3L
CPSF4
CPSF6
CRCP
CRIPT
CRKL
CRLS1
CRNKL1
CSE1L
CSNK1A1
CSNK2B
CSRP2BP
CSTF1
CSTF3
CT62
CTC1
CTCF
CTDNEP1
CTDP1
CTNNBL1
CTPS1
CTR9
CTU1
CTU2
CUL1
CUL2
CUL3
CWC22
CWF19L2
CYFIP1
DAD1
DAP3
DARS2
DARS
DBR1
DCAF7
DCLRE1B
DCPS
DCTN2
DCTN4
DCTN5
DCTN6
DDB1
DDI2
DDN
DDOST
DDX18
DDX1
DDX20
DDX21
DDX23
DDX24
DDX27
DDX39B
DDX3X
DDX41
DDX42
DDX46
DDX47
DDX49
DDX51
DDX52
DDX54
DDX55
DDX56
DDX59
DDX5
DDX6
DGCR14
DGCR8
DHDDS
DHFR
DHODH
DHPS
DHX15
DHX16
DHX33
DHX35
DHX36
DHX37
DHX38
DHX8
DHX9
DICER1
DIDO1
DIEXF
DIMT1
DIS3
DKC1
DLD
DLST
DMAP1
DMRTC2
DNA2
DNAJA1
DNAJA3
DNAJC11
DNAJC2
DNAJC9
DNLZ
DNM1L
DNM2
DNMT1
DNTTIP2
DOLK
DONSON
DOT1L
DPAGT1
DPH1
DPH5
DPM1
DPM3
DR1
DRAP1
DROSHA
DSCC1
DSN1
DTL
DTX4
DTYMK
DUSP12
DYNC1H1
DYNLRB1
E2F3
E4F1
EBNA1BP2
ECD
ECT2
EEF2
EFTUD1
EFTUD2
EIF1AD
EIF1
EIF2B1
EIF2B2
EIF2B3
EIF2B4
EIF2B5
EIF2S1
EIF2S3
EIF3A
EIF3B
EIF3D
EIF3G
EIF3H
EIF3I
EIF3J
EIF3L
EIF3M
EIF4A1
EIF4A3
EIF4E
EIF4G1
EIF5B
EIF5
EIF6
ELAC2
ELL
ELP2
ELP3
ELP4
ELP5
ELP6
EMC1
ENO1
ENOPH1
EPRS
ERCC1
ERCC2
ERCC3
ERCC4
ERCC6L
ESF1
ESPL1
ETF1
EWSR1
EXOC1
EXOC3
EXOC4
EXOSC10
EXOSC1
EXOSC2
EXOSC3
EXOSC4
EXOSC5
EXOSC6
EXOSC7
EXOSC8
EXOSC9
FAM210A
FAM50A
FAM89B
FAM96B
FAM98B
FANCF
FANCI
FARSA
FARSB
FBL
FCF1
FDX1L
FEN1
FIP1L1
FKBPL
FNBP4
FNTB
FTSJ3
FTSJD2
G6PD
GADD45GIP1
GAK
GAR1
GARS
GART
GBF1
GCN1L1
GEMIN2
GEMIN5
GET4
GFER
GFM1
GFM2
GGPS1
GID8
GINS2
GINS3
GINS4
GLE1
GLI4
GLRX3
GLRX5
GLTSCR2
GMNN
GMPPB
GMPS
GNB1L
GNB2L1
GNL2
GNL3
GNL3L
GON4L
GOSR2
GPI
GPKOW
GPN1
GPN2
GPN3
GPS1
GRB2
GRPEL1
GRWD1
GSPT1
GTF2A1
GTF2A2
GTF2B
GTF2E1
GTF2E2
GTF2H3
GTF2H4
GTF3C1
GTF3C2
GTF3C3
GTF3C4
GTF3C5
GTPBP4
GTPBP8
GUK1
H2AFX
HARS2
HARS
HAUS1
HAUS3
HAUS4
HAUS5
HAUS7
HAUS8
HCFC1
HCFC1R1
HDAC3
HEATR1
HECTD1
HGS
HINFP
HIST1H4A
HJURP
HM13
HMGCR
HMGCS1
HNRNPA2B1
HNRNPH1
HNRNPK
HNRNPM
HNRNPU
HOXC6
HSCB
HSD17B10
HSPA14
HSPA5
HSPA9
HTATSF1
HUS1
HUWE1
HYOU1
IARS2
IARS
IBA57
IDH3A
IER2
IGBP1
IKBKAP
ILF2
ILF3
ILK
IMMT
IMP3
IMP4
INCENP
INO80B
INO80
INTS10
INTS1
INTS2
INTS3
INTS4
INTS5
INTS6
INTS7
INTS8
INTS9
IPO11
IPO13
IPO7
IPO9
ISCU
ISG20L2
ISY1
ITGAV
ITGB5
JUNB
KANSL1
KANSL2
KANSL3
KARS
KAT2A
KAT8
KATNB1
KCTD10
KDM8
KDSR
KEAP1
KIAA0020
KIAA0100
KIAA0947
KIAA1429
KIAA1524
KIF11
KIF18A
KIF23
KIF2C
KIN
KLF16
KNTC1
KPNB1
KRI1
KRR1
KTI12
LAGE3
LAMTOR2
LARS2
LARS
LAS1L
LEMD2
LENG1
LENG8
LIAS
LIN52
LIN7C
LONP1
LRPPRC
LRR1
LSG1
LSM11
LSM4
LSM7
LTV1
LUC7L3
LYRM4
MAD2L2
MAK16
MALSU1
MARS2
MARS
MASTL
MAT2A
MAU2
MCM10
MCM2
MCM3AP
MCM3
MCM4
MCM5
MCM6
MCM7
MCMBP
MDM2
MDN1
MECR
MED11
MED12
MED14
MED17
MED18
MED19
MED1
MED20
MED26
MED27
MED30
MED4
MED6
MED7
MED9
MEPCE
METAP1
METAP2
METTL16
METTL17
METTL1
METTL3
MFAP1
MFN2
MGEA5
MIPEP
MIS18A
MIS18BP1
MLST8
MMS19
MMS22L
MOCS3
MORC2
MPHOSPH10
MPHOSPH8
MRGBP
MROH6
MRP63
MRPL11
MRPL12
MRPL13
MRPL14
MRPL15
MRPL16
MRPL17
MRPL18
MRPL19
MRPL20
MRPL21
MRPL22
MRPL27
MRPL28
MRPL34
MRPL37
MRPL38
MRPL39
MRPL40
MRPL41
MRPL43
MRPL44
MRPL45
MRPL46
MRPL47
MRPL4
MRPL51
MRPL53
MRPL9
MRPS10
MRPS11
MRPS12
MRPS14
MRPS15
MRPS18A
MRPS18B
MRPS18C
MRPS22
MRPS23
MRPS24
MRPS25
MRPS26
MRPS27
MRPS28
MRPS2
MRPS30
MRPS34
MRPS35
MRPS5
MRPS6
MRPS7
MRPS9
MRTO4
MTHFD1
MTIF2
MTOR
MTPAP
MVD
MVK
MYBBP1A
MYBL2
MYC
N6AMT1
NAA10
NAA15
NAA20
NAA25
NAA30
NAA35
NAA38
NAA50
NAE1
NAF1
NAPA
NAPG
NARFL
NARS2
NARS
NAT10
NBAS
NCAPD2
NCAPD3
NCAPG2
NCAPG
NCAPH2
NCAPH
NCBP1
NCBP2
NCKAP1
NCL
NDC80
NDNL2
NDOR1
NDUFA11
NDUFA13
NDUFA2
NDUFAB1
NDUFB5
NDUFB6
NDUFB7
NDUFB8
NDUFC2
NDUFS2
NDUFV1
NEDD1
NELFA
NELFB
NELFCD
NEMF
NFS1
NGDN
NHLRC2
NHP2
NHP2L1
NIP7
NKAP
NLE1
NMT1
NOB1
NOC2L
NOC3L
NOC4L
NOL10
NOL12
NOL6
NOL7
NOL8
NOL9
NOLC1
NOM1
NOP10
NOP14
NOP16
NOP2
NOP56
NOP58
NOP9
NPAT
NPLOC4
NPM3
NR2C2AP
NRBP1
NRDE2
NRF1
NSA2
NSF
NSL1
NSMCE1
NSMCE2
NSMCE4A
NSRP1
NUBP1
NUDCD3
NUDC
NUDT21
NUF2
NUFIP1
NUMA1
NUP107
NUP133
NUP153
NUP155
NUP160
NUP205
NUP214
NUP43
NUP62
NUP85
NUP88
NUP93
NUP98
NUPL1
NVL
NXF1
NXT1
OBFC1
OGDH
OGT
OIP5
OPA1
OR8I2
ORAI3
ORAOV1
ORC1
ORC2
ORC3
ORC4
ORC5
ORC6
OSBP
OSGEP
OXA1L
OXSM
PABPN1
PAF1
PAFAH1B1
PAK1IP1
PARN
PARS2
PAXBP1
PCBP1
PCF11
PCID2
PCNA
PCYT1A
PDCD11
PDCD5
PDCD7
PDCL
PDE4DIP
PDPK1
PDRG1
PELO
PELP1
PES1
PET117
PEX16
PFAS
PFDN1
PFDN2
PFDN6
PGD
PGGT1B
PGK1
PGLS
PGM3
PGS1
PHAX
PHB2
PHB
PI4KA
PIGS
PIGV
PIK3C3
PISD
PKM
PKMYT1
PLK1
PLK4
PLRG1
PMF1
PMPCA
PMPCB
PMVK
PNISR
PNKP
PNN
PNO1
PNPT1
POLA1
POLA2
POLD1
POLD2
POLD3
POLE2
POLE3
POLE
POLG
POLR1A
POLR1B
POLR1C
POLR1E
POLR2A
POLR2B
POLR2C
POLR2D
POLR2E
POLR2G
POLR2H
POLR2I
POLR2L
POLR3A
POLR3B
POLR3C
POLR3D
POLR3F
POLR3H
POLR3K
POLRMT
POP1
POP4
POP5
POP7
PPAN
PPIL2
PPIL4
PPM1D
PPP1CA
PPP1R10
PPP1R15B
PPP1R35
PPP1R7
PPP1R8
PPP2CA
PPP2R1A
PPP2R4
PPP3R1
PPP4C
PPP6C
PPRC1
PPWD1
PRC1
PREB
PRIM1
PRKAR1A
PRKDC
PRKRA
PRKRIP1
PRKRIR
PRMT1
PRMT5
PRPF18
PRPF19
PRPF31
PRPF38B
PRPF39
PRPF3
PRPF40A
PRPF4B
PRPF4
PRPF6
PRPF8
PRSS33
PSMA1
PSMA2
PSMA3
PSMA4
PSMA5
PSMA7
PSMB1
PSMB2
PSMB3
PSMB4
PSMB5
PSMB6
PSMB7
PSMC2
PSMC3
PSMC4
PSMC5
PSMC6
PSMD11
PSMD12
PSMD13
PSMD14
PSMD1
PSMD2
PSMD3
PSMD4
PSMD6
PSMD7
PSMD8
PSMG1
PSMG2
PSMG3
PSTK
PTCD3
PTK2
PTPMT1
PTPN11
PTPN23
PUF60
PWP2
QARS
QRICH1
QRSL1
RABGGTA
RABGGTB
RAC1
RACGAP1
RAD21
RAD51C
RAD51D
RAD51
RAD9A
RAE1
RAF1
RANBP2
RANGAP1
RAN
RARS2
RARS
RBBP4
RBBP5
RBBP6
RBBP8
RBM12
RBM14
RBM17
RBM19
RBM25
RBM28
RBM33
RBM34
RBM48
RBMX
RCC1
RCL1
REXO2
RFC1
RFC2
RFC3
RFC4
RFC5
RFT1
RFWD2
RFWD3
RHPN1
RIC8A
RICTOR
RINT1
RIOK1
RIOK2
RNASEH2A
RNASEH2B
RNF113A
RNF168
RNF20
RNF40
RNF8
RNGTT
RNMT
RNPC3
ROMO1
RPA1
RPA2
RPAIN
RPAP1
RPAP2
RPF1
RPF2
RPIA
RPL10A
RPL10
RPL11
RPL12
RPL13
RPL18
RPL19
RPL22L1
RPL23A
RPL27A
RPL29
RPL31
RPL36A
RPL38
RPL3
RPL4
RPL7
RPL8
RPL9
RPLP0
RPLP2
RPN1
RPN2
RPP14
RPP21
RPP25L
RPP30
RPP38
RPP40
RPS11
RPS13
RPS15A
RPS18
RPS19BP1
RPS21
RPS27
RPS29
RPS2
RPS4X
RPS5
RPS9
RPTOR
RPUSD4
RQCD1
RRM1
RRM2
RRP12
RRP15
RRP1
RRP36
RRP9
RRS1
RSAD1
RSL1D1
RSRC2
RTEL1
RTF1
RTFDC1
RTTN
RUVBL1
RUVBL2
SACM1L
SAE1
SAMD4B
SAMHD1
SAMM50
SAP130
SAP18
SARS2
SARS
SART1
SART3
SBNO1
SCD
SCFD1
SCGB1C1
SCO1
SCO2
SCYL2
SDAD1
SDHA
SEC13
SEC16A
SEC61A1
SEC63
SEH1L
SELRC1
SENP6
SEPSECS
2007-09-01
SETD1A
SF1
SF3A1
SF3A2
SF3A3
SF3B1
SF3B2
SF3B3
SF3B4
SF3B5
SFPQ
SFSWAP
SGOL1
SHFM1
SHOC2
SHQ1
SIN3A
SKA1
SKA2
SKA3
SKIV2L2
SKP2
SLC25A10
SLC25A26
SLC25A28
SLC25A45
SLC30A9
SLC35B1
SLC39A7
SLC51B
SLC7A6OS
SLMO2
SLU7
SMARCA5
SMARCB1
SMC1A
SMC2
SMC3
SMC4
SMC5
SMC6
SMG1
SMG5
SMG6
SMNDC1
SNAPC2
SNAPC3
SNAPC4
SNCB
SNF8
SNIP1
SNRNP200
SNRNP25
SNRNP35
SNRNP48
SNRNP70
SNRPB
SNRPC
SNRPD2
SNRPD3
SNRPE
SNRPF
SNUPN
SNW1
SNX22
SOD1
SOD2
SON
SOS1
SPATA5
SPATA5L1
SPC24
SPC25
SPCS3
SPDL1
SPRTN
SPTSSA
SRBD1
SRCAP
SRFBP1
SRF
SRP54
SRP68
SRP72
SRPRB
SRPR
SRRM1
SRRT
SRSF11
SRSF1
SRSF2
SRSF7
SS18L2
SSBP4
SSRP1
SSSCA1
SSU72
STRIP1
STRN3
STX18
STX5
SUDS3
SUGT1
SUPT4H1
SUPT5H
SUPT6H
SUPV3L1
SURF1
SURF6
SUV420H1
SYMPK
SYS1
SYVN1
TACC3
TAF10
TAF12
TAF13
TAF1A
TAF1B
TAF1C
TAF1
TAF2
TAF4
TAF5
TAF6
TAF6L
TANGO6
TARBP2
TARS2
TARS
TBCA
TBCC
TBCD
TBCE
TBL3
TBP
TCP1
TEFM
TEN1
TERF2
TEX10
TFAM
TFB1M
THAP11
THAP1
THG1L
THOC1
THOC2
THOC5
THOC7
TICRR
TIGD3
TIMELESS
TIMM10
TIMM13
TIMM22
TIMM23
TIMM44
TIMM50
TINF2
TKT
TLCD1
TLDC2
TLN1
TMED10
TMED2
TMEM199
TMEM258
TMEM41B
TNPO1
TNPO3
TOE1
TOMM40
TONSL
TOP1
TOP2A
TOP3A
TOPBP1
TP53RK
TPR
TPX2
TRAIP
TRAPPC11
TRAPPC13
TRAPPC1
TRAPPC3
TRAPPC4
TRAPPC5
TRAPPC8
TRIAP1
TRIM28
TRIP13
TRMT112
TRMT5
TRMT61A
TRMT6
TRNAU1AP
TRRAP
TRUB2
TSEN2
TSEN54
TSFM
TSG101
TSR1
TSR2
TTC1
TTC27
TTF1
TTF2
TTI1
TTI2
TTK
TUBD1
TUBE1
TUBG1
TUBGCP2
TUBGCP3
TUBGCP4
TUBGCP5
TUBGCP6
TUFM
TUT1
TWISTNB
TXN2
TXNL4A
TXNL4B
TXNRD1
U2AF1
U2AF2
U2SURP
UBA1
UBA2
UBA3
UBE2I
UBL5
UBR4
UBTF
UFD1L
UFSP1
UMPS
UNC119
UNC45A
UPF1
UPF2
UQCRB
UQCRC1
UQCRFS1
UQCRQ
URB1
URB2
URI1
URM1
UROD
USE1
USO1
USP36
USP37
USP39
USP5
USP7
USP8
USPL1
UTP11L
UTP14A
UTP15
UTP18
UTP20
UTP23
UTP3
UTP6
UVRAG
UXT
VARS2
VARS
VCP
VHL
VMP1
VPRBP
VPS13D
VPS18
VPS25
VPS28
VPS54
VPS72
VRK1
VWA9
WARS2
WARS
WBSCR16
WBSCR22
WDHD1
WDR12
WDR18
WDR25
WDR33
WDR36
WDR3
WDR43
WDR46
WDR4
WDR55
WDR5
WDR61
WDR70
WDR73
WDR74
WDR75
WDR77
WDR7
WDR82
WDR83
WDR92
WEE1
WNK1
WRAP53
WRB
XAB2
XPO1
XPO5
XRCC2
XRCC3
XRCC5
XRN1
XRN2
XYLT2
YAE1D1
YAP1
YARS2
YARS
YBEY
YEATS2
YEATS4
YKT6
YRDC
YTHDC1
YY1
ZBTB11
ZBTB17
ZC3H18
ZC3H3
ZC3H8
ZCCHC9
ZFC3H1
ZMAT2
ZMAT5
ZNF131
ZNF207
ZNF259
ZNF283
ZNF407
ZNF408
ZNF574
ZNF622
ZNF830
ZNHIT2
ZNHIT6
ZNRD1
ZRANB1
ZWILCH
ZZZ3

## Sheet: Table 3 - NDD genes
ACTB
ADA
ADRA2B
APOE
APP
ARSA
AUTS2
BDNF
CACNA1A
CACNA1B
CACNA1D
CADPS2
CAT
CD38
CHDH
CHRNA7
CNTN2
CNTNAP2
COMT
CREBBP
CRP
CTNNB1
CTNND2
CUX2
CYFIP1
DLG4
DNMT3A
DRD2
DRD4
EGFR
ELP4
EPHB2
ERBB4
EXT1
FOXG1
FOXP1
FOXP2
GABRA5
GABRB3
GAD1
GRIA2
GRIK2
GRIK4
GRIN1
GRIN2A
GRIN2B
GRM1
GRM5
HDAC4
HNRNPU
IL1A
IL1B
IL1RN
IL6
KCNJ10
KCNQ2
LRP2
MAPK1
MAPT
MBD5
MTHFR
MTOR
NGFR
NLGN2
NR4A2
NRG1
NRXN1
NTRK1
NUFIP2
PAFAH1B1
PAX6
PIK3CA
PIK3CB
PIK3CD
PIK3CG
PRODH
PTEN
RAI1
RBFOX1
RELN
RORA
SATB2
SETD1A
SETD2
SHANK3
SLC12A5
SLC1A1
SLC1A2
SLC52A2
SLC6A3
SLC6A4
SOD1
SOD2
SYNGAP1
TCF4
TERT
TLR4
TRIO
TSC2
UBE3A
VIP

## Sheet: Table 4 - gProfiler
source	term_name	term_id	adjusted_p_value	negative_log10_of_adjusted_p_value	term_size	query_size	intersection_size	effective_domain_size	intersections
GO:MF	glutamate receptor activity	GO:0008066	1.29625e-11	10.8873	26	62	8	17002	GRIA2,GRIK2,GRIK4,GRIN1,GRIN2A,GRIN2B,GRM1,GRM5
GO:MF	neurotransmitter receptor activity	GO:0030594	1.26914e-08	7.89649	88	62	9	17002	GABRB3,GRIA2,GRIK2,GRIK4,GRIN1,GRIN2A,GRIN2B,GRM1,GRM5
GO:MF	ionotropic glutamate receptor activity	GO:0004970	1.46925e-08	7.8329	18	62	6	17002	GRIA2,GRIK2,GRIK4,GRIN1,GRIN2A,GRIN2B
GO:MF	phosphatidylinositol-3,4-bisphosphate 5-kinase activity	GO:0052812	7.15534e-08	7.14537	4	62	4	17002	PIK3CA,PIK3CB,PIK3CD,PIK3CG
GO:MF	phosphatidylinositol bisphosphate kinase activity	GO:0052813	3.5679e-07	6.44759	5	62	4	17002	PIK3CA,PIK3CB,PIK3CD,PIK3CG
GO:MF	phosphatidylinositol-4,5-bisphosphate 3-kinase activity	GO:0046934	3.5679e-07	6.44759	5	62	4	17002	PIK3CA,PIK3CB,PIK3CD,PIK3CG
GO:MF	transmitter-gated ion channel activity	GO:0022824	8.96481e-07	6.04746	60	62	7	17002	GABRB3,GRIA2,GRIK2,GRIK4,GRIN1,GRIN2A,GRIN2B
GO:MF	transmitter-gated channel activity	GO:0022835	8.96481e-07	6.04746	60	62	7	17002	GABRB3,GRIA2,GRIK2,GRIK4,GRIN1,GRIN2A,GRIN2B
GO:MF	metal ion transmembrane transporter activity	GO:0046873	2.44185e-06	5.61228	359	62	12	17002	GRIK2,GRIK4,GRIN1,GRIN2A,GRIN2B,KCNJ10,KCNQ2,SLC12A5,SLC1A1,SLC1A2,SLC6A3,SLC6A4
GO:MF	extracellular ligand-gated ion channel activity	GO:0005230	3.64518e-06	5.43828	73	62	7	17002	GABRB3,GRIA2,GRIK2,GRIK4,GRIN1,GRIN2A,GRIN2B
GO:MF	ligand-gated channel activity	GO:0022834	8.88659e-06	5.05126	128	62	8	17002	GABRB3,GRIA2,GRIK2,GRIK4,GRIN1,GRIN2A,GRIN2B,KCNJ10
GO:MF	ligand-gated ion channel activity	GO:0015276	8.88659e-06	5.05126	128	62	8	17002	GABRB3,GRIA2,GRIK2,GRIK4,GRIN1,GRIN2A,GRIN2B,KCNJ10
GO:MF	inorganic cation transmembrane transporter activity	GO:0022890	1.32283e-05	4.8785	510	62	13	17002	GRIA2,GRIK2,GRIK4,GRIN1,GRIN2A,GRIN2B,KCNJ10,KCNQ2,SLC12A5,SLC1A1,SLC1A2,SLC6A3,SLC6A4
GO:MF	phosphatidylinositol 3-kinase activity	GO:0035004	1.47818e-05	4.83027	10	62	4	17002	PIK3CA,PIK3CB,PIK3CD,PIK3CG
GO:MF	ion transmembrane transporter activity	GO:0015075	2.03681e-05	4.69105	740	62	15	17002	GABRB3,GRIA2,GRIK2,GRIK4,GRIN1,GRIN2A,GRIN2B,KCNJ10,KCNQ2,SLC12A5,SLC1A1,SLC1A2,SLC52A2,SLC6A3,SLC6A4
GO:MF	inorganic molecular entity transmembrane transporter activity	GO:0015318	2.20351e-05	4.65688	635	62	14	17002	GABRB3,GRIA2,GRIK2,GRIK4,GRIN1,GRIN2A,GRIN2B,KCNJ10,KCNQ2,SLC12A5,SLC1A1,SLC1A2,SLC6A3,SLC6A4
GO:MF	ligand-gated cation channel activity	GO:0099094	2.68479e-05	4.57109	97	62	7	17002	GRIA2,GRIK2,GRIK4,GRIN1,GRIN2A,GRIN2B,KCNJ10
GO:MF	cation transmembrane transporter activity	GO:0008324	4.19779e-05	4.37698	563	62	13	17002	GRIA2,GRIK2,GRIK4,GRIN1,GRIN2A,GRIN2B,KCNJ10,KCNQ2,SLC12A5,SLC1A1,SLC1A2,SLC6A3,SLC6A4
GO:MF	glutamate-gated calcium ion channel activity	GO:0022849	0.000205087	3.68806	5	62	3	17002	GRIN1,GRIN2A,GRIN2B
GO:MF	1-phosphatidylinositol-4-phosphate 3-kinase activity	GO:0035005	0.000409106	3.38816	6	62	3	17002	PIK3CA,PIK3CB,PIK3CG
GO:MF	gated channel activity	GO:0022836	0.000555069	3.25565	298	62	9	17002	GABRB3,GRIA2,GRIK2,GRIK4,GRIN1,GRIN2A,GRIN2B,KCNJ10,KCNQ2
GO:MF	ion channel activity	GO:0005216	0.000582275	3.23487	389	62	10	17002	GABRB3,GRIA2,GRIK2,GRIK4,GRIN1,GRIN2A,GRIN2B,KCNJ10,KCNQ2,SLC1A1
GO:MF	1-phosphatidylinositol-3-kinase activity	GO:0016303	0.000714073	3.14626	7	62	3	17002	PIK3CA,PIK3CB,PIK3CG
GO:MF	NMDA glutamate receptor activity	GO:0004972	0.000714073	3.14626	7	62	3	17002	GRIN1,GRIN2A,GRIN2B
GO:MF	transmembrane transporter activity	GO:0022857	0.000756228	3.12135	981	62	15	17002	GABRB3,GRIA2,GRIK2,GRIK4,GRIN1,GRIN2A,GRIN2B,KCNJ10,KCNQ2,SLC12A5,SLC1A1,SLC1A2,SLC52A2,SLC6A3,SLC6A4
GO:MF	passive transmembrane transporter activity	GO:0022803	0.00128765	2.8902	425	62	10	17002	GABRB3,GRIA2,GRIK2,GRIK4,GRIN1,GRIN2A,GRIN2B,KCNJ10,KCNQ2,SLC1A1
GO:MF	channel activity	GO:0015267	0.00128765	2.8902	425	62	10	17002	GABRB3,GRIA2,GRIK2,GRIK4,GRIN1,GRIN2A,GRIN2B,KCNJ10,KCNQ2,SLC1A1
GO:MF	sodium ion transmembrane transporter activity	GO:0015081	0.0017802	2.74953	116	62	6	17002	GRIK2,GRIK4,SLC1A1,SLC1A2,SLC6A3,SLC6A4
GO:MF	transporter activity	GO:0005215	0.00203503	2.69143	1063	62	15	17002	GABRB3,GRIA2,GRIK2,GRIK4,GRIN1,GRIN2A,GRIN2B,KCNJ10,KCNQ2,SLC12A5,SLC1A1,SLC1A2,SLC52A2,SLC6A3,SLC6A4
GO:MF	solute:cation symporter activity	GO:0015294	0.00303235	2.51822	73	62	5	17002	SLC12A5,SLC1A1,SLC1A2,SLC6A3,SLC6A4
GO:MF	interleukin-1 receptor binding	GO:0005149	0.00333145	2.47737	11	62	3	17002	IL1A,IL1B,IL1RN
GO:MF	phosphatidylinositol kinase activity	GO:0052742	0.00443038	2.35356	12	62	3	17002	PIK3CA,PIK3CB,PIK3CG
GO:MF	signaling receptor activity	GO:0038023	0.00515647	2.28765	1148	62	15	17002	GABRB3,GRIA2,GRIK2,GRIK4,GRIN1,GRIN2A,GRIN2B,GRM1,GRM5,NGFR,NR4A2,NTRK1,RORA,SLC52A2,TLR4
GO:MF	molecular transducer activity	GO:0060089	0.00515647	2.28765	1148	62	15	17002	GABRB3,GRIA2,GRIK2,GRIK4,GRIN1,GRIN2A,GRIN2B,GRM1,GRM5,NGFR,NR4A2,NTRK1,RORA,SLC52A2,TLR4
GO:MF	cation channel activity	GO:0005261	0.00551584	2.25839	299	62	8	17002	GRIA2,GRIK2,GRIK4,GRIN1,GRIN2A,GRIN2B,KCNJ10,KCNQ2
GO:MF	cation:chloride symporter activity	GO:0015377	0.00574452	2.24075	13	62	3	17002	SLC12A5,SLC6A3,SLC6A4
GO:MF	phosphatidylinositol phosphate kinase activity	GO:0016307	0.00909156	2.04136	15	62	3	17002	PIK3CA,PIK3CB,PIK3CG
GO:MF	symporter activity	GO:0015293	0.012786	1.89327	98	62	5	17002	SLC12A5,SLC1A1,SLC1A2,SLC6A3,SLC6A4
GO:MF	anion:cation symporter activity	GO:0015296	0.0135169	1.86912	17	62	3	17002	SLC12A5,SLC6A3,SLC6A4
GO:MF	solute:sodium symporter activity	GO:0015370	0.0157285	1.80331	51	62	4	17002	SLC1A1,SLC1A2,SLC6A3,SLC6A4
GO:MF	superoxide dismutase activity	GO:0004784	0.0174822	1.7574	3	62	2	17002	SOD1,SOD2
GO:MF	oxidoreductase activity, acting on superoxide radicals as acceptor	GO:0016721	0.0174822	1.7574	3	62	2	17002	SOD1,SOD2
GO:MF	high-affinity glutamate transmembrane transporter activity	GO:0005314	0.0174822	1.7574	3	62	2	17002	SLC1A1,SLC1A2
GO:MF	neurotransmitter receptor activity involved in regulation of postsynaptic cytosolic calcium ion concentration	GO:0099583	0.0174822	1.7574	3	62	2	17002	GRM1,GRM5
GO:MF	glutamate:sodium symporter activity	GO:0015501	0.0174822	1.7574	3	62	2	17002	SLC1A1,SLC1A2
GO:MF	cysteine transmembrane transporter activity	GO:0033229	0.0174822	1.7574	3	62	2	17002	SLC1A1,SLC1A2
GO:MF	anion transmembrane transporter activity	GO:0008509	0.0188639	1.72437	259	62	7	17002	GABRB3,SLC12A5,SLC1A1,SLC1A2,SLC52A2,SLC6A3,SLC6A4
GO:MF	postsynaptic neurotransmitter receptor activity	GO:0098960	0.0261988	1.58172	58	62	4	17002	GRIK2,GRIK4,GRM1,GRM5
GO:MF	identical protein binding	GO:0042802	0.0323456	1.49018	1508	62	16	17002	GABRB3,GRM5,HNRNPU,MAPK1,MTOR,NLGN2,NTRK1,PAFAH1B1,PIK3CG,SLC1A1,SOD1,SOD2,TCF4,TERT,TLR4,TSC2
GO:MF	kainate selective glutamate receptor activity	GO:0015277	0.0348822	1.4574	4	62	2	17002	GRIK2,GRIK4
GO:MF	G protein-coupled receptor activity involved in regulation of postsynaptic membrane potential	GO:0099530	0.0348822	1.4574	4	62	2	17002	GRM1,GRM5
GO:MF	voltage-gated cation channel activity	GO:0022843	0.0365005	1.4377	122	62	5	17002	GRIN1,GRIN2A,GRIN2B,KCNJ10,KCNQ2
GO:MF	ligand-gated calcium channel activity	GO:0099604	0.0395067	1.40333	24	62	3	17002	GRIN1,GRIN2A,GRIN2B
GO:MF	inorganic anion transmembrane transporter activity	GO:0015103	0.0441471	1.3551	127	62	5	17002	GABRB3,SLC12A5,SLC1A1,SLC6A3,SLC6A4
GO:BP	behavior	GO:0007610	2.11709e-17	16.6743	410	60	21	19630	GAD1,GRIK2,GRIN2A,GRM1,GRM5,KCNJ10,MTOR,NLGN2,NR4A2,NRG1,NTRK1,PAFAH1B1,RELN,SHANK3,SLC12A5,SLC1A1,SLC1A2,SLC6A3,SLC6A4,SOD1,SYNGAP1
GO:BP	nervous system development	GO:0007399	2.53118e-17	16.5967	1626	60	33	19630	GABRB3,GRIN2A,IL1B,IL6,KCNJ10,LRP2,MAPK1,MAPT,MTHFR,MTOR,NGFR,NLGN2,NR4A2,NRG1,NTRK1,PAFAH1B1,PAX6,PTEN,RBFOX1,RELN,RORA,SATB2,SETD2,SHANK3,SLC12A5,SLC1A1,SLC1A2,SLC6A3,SLC6A4,SOD1,SYNGAP1,TLR4,TRIO
GO:BP	regulation of biological quality	GO:0065008	3.24612e-17	16.4886	2775	60	40	19630	GABRB3,GRIK2,GRIK4,GRIN1,GRIN2A,GRIN2B,GRM1,GRM5,HNRNPU,IL1A,IL1B,IL1RN,IL6,KCNJ10,MAPK1,MBD5,MTOR,NGFR,NLGN2,NTRK1,PAFAH1B1,PAX6,PIK3CA,PIK3CB,PIK3CD,RELN,RORA,SHANK3,SLC12A5,SLC1A1,SLC1A2,SLC6A3,SLC6A4,SOD1,SOD2,SYNGAP1,TERT,TLR4,UBE3A,VIP
GO:BP	multicellular organismal process	GO:0032501	3.76955e-16	15.4237	5373	60	50	19630	GABRB3,GRIK2,GRIN2A,GRIN2B,GRM1,GRM5,HDAC4,HNRNPU,IL1A,IL1B,IL1RN,IL6,KCNJ10,LRP2,MAPK1,MAPT,MBD5,MTHFR,MTOR,NGFR,NLGN2,NR4A2,NRG1,NTRK1,PAFAH1B1,PAX6,PIK3CA,PIK3CB,PIK3CD,PIK3CG,PTEN,RAI1,RBFOX1,RELN,RORA,SATB2,SETD2,SHANK3,SLC12A5,SLC1A1,SLC1A2,SLC6A3,SLC6A4,SOD1,SOD2,SYNGAP1,TERT,TLR4,TRIO,UBE3A
GO:BP	response to chemical	GO:0042221	5.63738e-16	15.2489	2998	60	40	19630	GABRB3,GRIN1,GRIN2A,GRIN2B,GRM5,HNRNPU,IL1A,IL1B,IL1RN,IL6,LRP2,MAPK1,MBD5,MTOR,NGFR,NR4A2,NRG1,NTRK1,PAFAH1B1,PAX6,PIK3CA,PIK3CB,PIK3CD,PIK3CG,RELN,RORA,SATB2,SETD2,SLC12A5,SLC1A1,SLC1A2,SLC6A3,SLC6A4,SOD1,SOD2,TERT,TLR4,TRIO,TSC2,UBE3A
GO:BP	regulation of cell communication	GO:0010646	1.40857e-15	14.8512	2508	60	37	19630	GRIK2,GRIK4,GRIN2A,GRIN2B,GRM1,GRM5,IL1B,IL1RN,IL6,KCNJ10,LRP2,MAPK1,MBD5,MTOR,NGFR,NLGN2,NR4A2,NRG1,NTRK1,PAFAH1B1,PIK3CA,PIK3CB,PIK3CD,PIK3CG,PTEN,RELN,RORA,SHANK3,SLC1A1,SOD1,SOD2,SYNGAP1,TERT,TLR4,TRIO,TSC2,UBE3A
GO:BP	regulation of signaling	GO:0023051	1.70202e-15	14.769	2522	60	37	19630	GRIK2,GRIK4,GRIN2A,GRIN2B,GRM1,GRM5,IL1B,IL1RN,IL6,KCNJ10,LRP2,MAPK1,MBD5,MTOR,NGFR,NLGN2,NR4A2,NRG1,NTRK1,PAFAH1B1,PIK3CA,PIK3CB,PIK3CD,PIK3CG,PTEN,RELN,RORA,SHANK3,SLC1A1,SOD1,SOD2,SYNGAP1,TERT,TLR4,TRIO,TSC2,UBE3A
GO:BP	multicellular organism development	GO:0007275	1.84124e-15	14.7349	3735	60	43	19630	GABRB3,GRIN2A,HDAC4,HNRNPU,IL1A,IL1B,IL1RN,IL6,KCNJ10,LRP2,MAPK1,MAPT,MTHFR,MTOR,NGFR,NLGN2,NR4A2,NRG1,NTRK1,PAFAH1B1,PAX6,PIK3CA,PIK3CB,PIK3CD,PTEN,RAI1,RBFOX1,RELN,RORA,SATB2,SETD2,SHANK3,SLC12A5,SLC1A1,SLC1A2,SLC6A3,SLC6A4,SOD1,SOD2,SYNGAP1,TLR4,TRIO,UBE3A
GO:BP	response to organic substance	GO:0010033	3.1208e-15	14.5057	2058	60	34	19630	GABRB3,GRIN1,GRIN2A,GRIN2B,GRM5,HNRNPU,IL1A,IL1B,IL1RN,IL6,LRP2,MAPK1,MBD5,MTOR,NGFR,NR4A2,NTRK1,PAFAH1B1,PAX6,PIK3CA,PIK3CB,PIK3CD,PIK3CG,RORA,SATB2,SETD2,SLC1A1,SLC1A2,SLC6A3,SLC6A4,SOD1,TLR4,TSC2,UBE3A
GO:BP	developmental process	GO:0032502	3.93601e-15	14.4049	4534	60	46	19630	GABRB3,GRIN2A,GRM5,HDAC4,HNRNPU,IL1A,IL1B,IL1RN,IL6,KCNJ10,LRP2,MAPK1,MAPT,MBD5,MTHFR,MTOR,NGFR,NLGN2,NR4A2,NRG1,NTRK1,PAFAH1B1,PAX6,PIK3CA,PIK3CB,PIK3CD,PTEN,RAI1,RBFOX1,RELN,RORA,SATB2,SETD2,SHANK3,SLC12A5,SLC1A1,SLC1A2,SLC6A3,SLC6A4,SOD1,SOD2,SYNGAP1,TERT,TLR4,TRIO,UBE3A
GO:BP	system development	GO:0048731	1.5246e-14	13.8168	3493	60	41	19630	GABRB3,GRIN2A,HDAC4,HNRNPU,IL1A,IL1B,IL6,KCNJ10,LRP2,MAPK1,MAPT,MTHFR,MTOR,NGFR,NLGN2,NR4A2,NRG1,NTRK1,PAFAH1B1,PAX6,PIK3CA,PIK3CB,PTEN,RAI1,RBFOX1,RELN,RORA,SATB2,SETD2,SHANK3,SLC12A5,SLC1A1,SLC1A2,SLC6A3,SLC6A4,SOD1,SOD2,SYNGAP1,TLR4,TRIO,UBE3A
GO:BP	locomotory behavior	GO:0007626	3.45323e-14	13.4618	152	60	14	19630	GAD1,GRM1,GRM5,KCNJ10,MTOR,NLGN2,NR4A2,NRG1,PAFAH1B1,RELN,SHANK3,SLC1A1,SLC6A3,SOD1
GO:BP	glutamate receptor signaling pathway	GO:0007215	1.02364e-13	12.9899	43	60	10	19630	GRIA2,GRIK2,GRIK4,GRIN1,GRIN2A,GRIN2B,GRM1,GRM5,SHANK3,SLC1A1
GO:BP	anatomical structure development	GO:0048856	1.76804e-13	12.7525	4198	60	43	19630	GABRB3,GRIN2A,HDAC4,HNRNPU,IL1A,IL1B,IL1RN,IL6,KCNJ10,LRP2,MAPK1,MAPT,MTHFR,MTOR,NGFR,NLGN2,NR4A2,NRG1,NTRK1,PAFAH1B1,PAX6,PIK3CA,PIK3CB,PIK3CD,PTEN,RAI1,RBFOX1,RELN,RORA,SATB2,SETD2,SHANK3,SLC12A5,SLC1A1,SLC1A2,SLC6A3,SLC6A4,SOD1,SOD2,SYNGAP1,TLR4,TRIO,UBE3A
GO:BP	cell communication	GO:0007154	1.96902e-13	12.7057	4978	60	46	19630	GABRB3,GRIA2,GRIK2,GRIK4,GRIN1,GRIN2A,GRIN2B,GRM1,GRM5,HDAC4,IL1A,IL1B,IL1RN,IL6,KCNJ10,LRP2,MAPK1,MBD5,MTOR,NGFR,NLGN2,NR4A2,NRG1,NTRK1,PAFAH1B1,PAX6,PIK3CA,PIK3CB,PIK3CD,PIK3CG,PTEN,RELN,RORA,SHANK3,SLC12A5,SLC1A1,SLC1A2,SOD1,SOD2,SYNGAP1,TERT,TLR4,TRIO,TSC2,UBE3A,VIP
GO:BP	regulation of multicellular organismal process	GO:0051239	6.45948e-13	12.1898	1940	60	31	19630	GRM1,HDAC4,IL1A,IL1B,IL6,LRP2,MAPK1,MBD5,MTOR,NGFR,NLGN2,NR4A2,NTRK1,PAFAH1B1,PAX6,PIK3CA,PIK3CB,PIK3CD,PIK3CG,RAI1,RELN,RORA,SETD2,SHANK3,SLC1A1,SLC6A3,SLC6A4,SOD1,SYNGAP1,TERT,TLR4
GO:BP	cellular response to stimulus	GO:0051716	6.62568e-13	12.1788	5698	60	48	19630	GABRB3,GRIA2,GRIK2,GRIK4,GRIN1,GRIN2A,GRIN2B,GRM1,GRM5,HDAC4,HNRNPU,IL1A,IL1B,IL1RN,IL6,LRP2,MAPK1,MBD5,MTOR,NGFR,NLGN2,NR4A2,NRG1,NTRK1,PAFAH1B1,PAX6,PIK3CA,PIK3CB,PIK3CD,PIK3CG,PTEN,RELN,RORA,SATB2,SETD2,SHANK3,SLC1A1,SLC1A2,SLC6A4,SOD1,SOD2,SYNGAP1,TERT,TLR4,TRIO,TSC2,UBE3A,VIP
GO:BP	signaling	GO:0023052	1.26612e-12	11.8975	4934	60	45	19630	GABRB3,GRIA2,GRIK2,GRIK4,GRIN1,GRIN2A,GRIN2B,GRM1,GRM5,HDAC4,IL1A,IL1B,IL1RN,IL6,KCNJ10,LRP2,MAPK1,MBD5,MTOR,NGFR,NLGN2,NR4A2,NRG1,NTRK1,PAFAH1B1,PAX6,PIK3CA,PIK3CB,PIK3CD,PIK3CG,PTEN,RELN,RORA,SHANK3,SLC12A5,SLC1A1,SOD1,SOD2,SYNGAP1,TERT,TLR4,TRIO,TSC2,UBE3A,VIP
GO:BP	central nervous system development	GO:0007417	2.31962e-12	11.6346	631	60	20	19630	KCNJ10,LRP2,MAPK1,MTOR,NGFR,NR4A2,NRG1,PAFAH1B1,PAX6,RELN,RORA,SATB2,SETD2,SHANK3,SLC1A1,SLC1A2,SLC6A3,SLC6A4,TLR4,TRIO
GO:BP	synaptic signaling	GO:0099536	3.94852e-12	11.4036	476	60	18	19630	GABRB3,GRIK2,GRIK4,GRIN1,GRIN2A,GRIN2B,GRM1,GRM5,KCNJ10,MAPK1,NLGN2,NRG1,PAFAH1B1,RELN,SHANK3,SLC12A5,SLC1A1,SYNGAP1
GO:BP	cell-cell signaling	GO:0007267	4.15739e-12	11.3812	1077	60	24	19630	GABRB3,GRIK2,GRIK4,GRIN1,GRIN2A,GRIN2B,GRM1,GRM5,IL1B,IL1RN,IL6,KCNJ10,MAPK1,NLGN2,NRG1,PAFAH1B1,RELN,SHANK3,SLC12A5,SLC1A1,SYNGAP1,TERT,TSC2,VIP
GO:BP	signal transduction	GO:0007165	4.41023e-12	11.3555	4564	60	43	19630	GABRB3,GRIA2,GRIK2,GRIK4,GRIN1,GRIN2A,GRIN2B,GRM1,GRM5,HDAC4,IL1A,IL1B,IL1RN,IL6,LRP2,MAPK1,MBD5,MTOR,NGFR,NLGN2,NR4A2,NRG1,NTRK1,PAFAH1B1,PAX6,PIK3CA,PIK3CB,PIK3CD,PIK3CG,PTEN,RELN,RORA,SHANK3,SLC1A1,SOD1,SOD2,SYNGAP1,TERT,TLR4,TRIO,TSC2,UBE3A,VIP
GO:BP	regulation of developmental process	GO:0050793	5.26289e-12	11.2788	1772	60	29	19630	HDAC4,HNRNPU,IL1A,IL1B,IL6,LRP2,MAPK1,MBD5,MTOR,NGFR,NRG1,NTRK1,PAFAH1B1,PAX6,PIK3CA,PIK3CB,PIK3CD,RAI1,RBFOX1,RELN,RORA,SHANK3,SLC6A3,SLC6A4,SOD1,SOD2,SYNGAP1,TERT,TRIO
GO:BP	response to stimulus	GO:0050896	5.90363e-12	11.2289	6630	60	50	19630	GABRB3,GRIA2,GRIK2,GRIK4,GRIN1,GRIN2A,GRIN2B,GRM1,GRM5,HDAC4,HNRNPU,IL1A,IL1B,IL1RN,IL6,LRP2,MAPK1,MBD5,MTOR,NGFR,NLGN2,NR4A2,NRG1,NTRK1,PAFAH1B1,PAX6,PIK3CA,PIK3CB,PIK3CD,PIK3CG,PTEN,RELN,RORA,SATB2,SETD2,SHANK3,SLC12A5,SLC1A1,SLC1A2,SLC6A3,SLC6A4,SOD1,SOD2,SYNGAP1,TERT,TLR4,TRIO,TSC2,UBE3A,VIP
GO:BP	cell surface receptor signaling pathway	GO:0007166	6.79997e-12	11.1675	2110	60	31	19630	GRIA2,GRIK2,GRIK4,GRIN1,GRIN2A,GRIN2B,GRM1,GRM5,IL1A,IL1B,IL1RN,IL6,LRP2,MAPK1,MBD5,NGFR,NLGN2,NRG1,NTRK1,PAFAH1B1,PAX6,PIK3CA,PIK3CB,PIK3CD,RELN,RORA,SHANK3,SLC1A1,TERT,TLR4,TSC2
GO:BP	localization	GO:0051179	1.23829e-11	10.9072	5795	60	47	19630	GABRB3,GRIA2,GRIK2,GRIK4,GRIN1,GRIN2A,GRIN2B,GRM1,GRM5,HNRNPU,IL1A,IL1B,IL1RN,IL6,KCNJ10,KCNQ2,LRP2,MAPK1,MTOR,NGFR,NLGN2,NR4A2,NRG1,PAFAH1B1,PAX6,PIK3CA,PIK3CB,PIK3CD,PIK3CG,PTEN,RELN,SATB2,SETD2,SHANK3,SLC12A5,SLC1A1,SLC1A2,SLC52A2,SLC6A3,SLC6A4,SOD1,SOD2,SYNGAP1,TERT,TLR4,UBE3A,VIP
GO:BP	positive regulation of biological process	GO:0048518	1.4761e-11	10.8309	4711	60	43	19630	GRIK2,GRIN2A,GRIN2B,GRM1,GRM5,HDAC4,HNRNPU,IL1A,IL1B,IL6,LRP2,MAPK1,MBD5,MTOR,NGFR,NLGN2,NR4A2,NRG1,NTRK1,PAFAH1B1,PAX6,PIK3CA,PIK3CB,PIK3CD,PIK3CG,RAI1,RELN,RORA,SATB2,SETD2,SHANK3,SLC1A1,SLC1A2,SLC6A3,SLC6A4,SOD1,SOD2,TCF4,TERT,TLR4,TSC2,UBE3A,VIP
GO:BP	positive regulation of cell communication	GO:0010647	1.53376e-11	10.8142	1270	60	25	19630	GRIK2,GRIN2A,GRIN2B,GRM1,IL1B,IL6,LRP2,MAPK1,MBD5,NGFR,NLGN2,NRG1,NTRK1,PAFAH1B1,PIK3CA,PIK3CB,PIK3CD,PIK3CG,RELN,SHANK3,SLC1A1,SOD1,TERT,TLR4,UBE3A
GO:BP	homeostatic process	GO:0042592	1.6783e-11	10.7751	1275	60	25	19630	GRIK2,GRIN1,GRIN2A,GRIN2B,GRM1,GRM5,IL1A,IL1B,IL6,KCNJ10,MAPK1,MBD5,NGFR,PAX6,PIK3CA,PIK3CB,PIK3CD,RORA,SHANK3,SLC12A5,SLC1A1,SOD1,SOD2,TLR4,UBE3A
GO:BP	positive regulation of signaling	GO:0023056	1.77114e-11	10.7517	1278	60	25	19630	GRIK2,GRIN2A,GRIN2B,GRM1,IL1B,IL6,LRP2,MAPK1,MBD5,NGFR,NLGN2,NRG1,NTRK1,PAFAH1B1,PIK3CA,PIK3CB,PIK3CD,PIK3CG,RELN,SHANK3,SLC1A1,SOD1,TERT,TLR4,UBE3A
GO:BP	intracellular signal transduction	GO:0035556	1.90017e-11	10.7212	2022	60	30	19630	GRIN1,GRIN2A,GRIN2B,GRM1,GRM5,HDAC4,IL1B,IL6,LRP2,MAPK1,MTOR,NGFR,NRG1,NTRK1,PAFAH1B1,PIK3CA,PIK3CB,PIK3CD,PIK3CG,PTEN,RELN,RORA,SHANK3,SOD1,SOD2,SYNGAP1,TLR4,TRIO,TSC2,UBE3A
GO:BP	neurogenesis	GO:0022008	2.55766e-11	10.5922	1169	60	24	19630	GRIN2A,IL1B,IL6,KCNJ10,LRP2,MAPK1,MAPT,MTOR,NGFR,NR4A2,NRG1,NTRK1,PAFAH1B1,PAX6,RELN,RORA,SATB2,SHANK3,SLC12A5,SLC1A1,SOD1,SYNGAP1,TLR4,TRIO
GO:BP	cellular response to chemical stimulus	GO:0070887	2.68491e-11	10.5711	2217	60	31	19630	GABRB3,GRM5,HNRNPU,IL1A,IL1B,IL1RN,IL6,LRP2,MAPK1,MBD5,MTOR,NGFR,NR4A2,NTRK1,PAFAH1B1,PAX6,PIK3CA,PIK3CB,PIK3CD,PIK3CG,RORA,SATB2,SLC1A1,SLC1A2,SLC6A4,SOD1,SOD2,TERT,TLR4,TSC2,UBE3A
GO:BP	anterograde trans-synaptic signaling	GO:0098916	2.86616e-11	10.5427	451	60	17	19630	GABRB3,GRIK2,GRIK4,GRIN1,GRIN2A,GRIN2B,GRM1,GRM5,KCNJ10,MAPK1,NLGN2,PAFAH1B1,RELN,SHANK3,SLC12A5,SLC1A1,SYNGAP1
GO:BP	chemical synaptic transmission	GO:0007268	2.86616e-11	10.5427	451	60	17	19630	GABRB3,GRIK2,GRIK4,GRIN1,GRIN2A,GRIN2B,GRM1,GRM5,KCNJ10,MAPK1,NLGN2,PAFAH1B1,RELN,SHANK3,SLC12A5,SLC1A1,SYNGAP1
GO:BP	cellular response to organic substance	GO:0071310	3.28855e-11	10.483	1744	60	28	19630	GABRB3,GRM5,HNRNPU,IL1A,IL1B,IL1RN,IL6,LRP2,MAPK1,MBD5,MTOR,NGFR,NR4A2,NTRK1,PAFAH1B1,PAX6,PIK3CA,PIK3CB,PIK3CD,PIK3CG,RORA,SATB2,SLC1A1,SLC1A2,SLC6A4,TLR4,TSC2,UBE3A
GO:BP	trans-synaptic signaling	GO:0099537	3.82049e-11	10.4179	459	60	17	19630	GABRB3,GRIK2,GRIK4,GRIN1,GRIN2A,GRIN2B,GRM1,GRM5,KCNJ10,MAPK1,NLGN2,PAFAH1B1,RELN,SHANK3,SLC12A5,SLC1A1,SYNGAP1
GO:BP	response to oxygen-containing compound	GO:1901700	4.75868e-11	10.3225	958	60	22	19630	GRIN1,GRIN2A,GRIN2B,GRM5,IL1B,IL6,MAPK1,MBD5,MTOR,NGFR,NR4A2,PIK3CA,PIK3CG,RORA,SLC1A1,SLC1A2,SLC6A3,SOD1,SOD2,TLR4,TSC2,UBE3A
GO:BP	regulation of cellular process	GO:0050794	7.48751e-11	10.1257	8937	60	55	19630	GABRB3,GRIA2,GRIK2,GRIK4,GRIN1,GRIN2A,GRIN2B,GRM1,GRM5,HDAC4,HNRNPU,IL1A,IL1B,IL1RN,IL6,KCNJ10,KCNQ2,LRP2,MAPK1,MBD5,MTHFR,MTOR,NGFR,NLGN2,NR4A2,NRG1,NTRK1,PAFAH1B1,PAX6,PIK3CA,PIK3CB,PIK3CD,PIK3CG,PTEN,RAI1,RBFOX1,RELN,RORA,SATB2,SETD2,SHANK3,SLC1A1,SLC1A2,SLC6A3,SLC6A4,SOD1,SOD2,SYNGAP1,TCF4,TERT,TLR4,TRIO,TSC2,UBE3A,VIP
GO:BP	regulation of response to stimulus	GO:0048583	1.43342e-10	9.84363	2922	60	34	19630	GRM1,HDAC4,IL1B,IL1RN,IL6,LRP2,MAPK1,MBD5,MTOR,NGFR,NLGN2,NR4A2,NRG1,NTRK1,PAFAH1B1,PIK3CA,PIK3CB,PIK3CD,PIK3CG,PTEN,RELN,RORA,SETD2,SHANK3,SLC6A3,SOD1,SOD2,SYNGAP1,TERT,TLR4,TRIO,TSC2,UBE3A,VIP
GO:BP	positive regulation of cellular process	GO:0048522	1.71936e-10	9.76463	4263	60	40	19630	GRIK2,GRIN2A,GRIN2B,GRM1,GRM5,HDAC4,HNRNPU,IL1A,IL1B,IL6,LRP2,MAPK1,MBD5,MTOR,NGFR,NLGN2,NR4A2,NRG1,NTRK1,PAFAH1B1,PAX6,PIK3CA,PIK3CB,PIK3CD,PIK3CG,RAI1,RELN,RORA,SATB2,SHANK3,SLC1A1,SLC1A2,SLC6A4,SOD1,SOD2,TCF4,TERT,TLR4,TSC2,UBE3A
GO:BP	regulation of signal transduction	GO:0009966	2.78929e-10	9.55451	2236	60	30	19630	GRM1,IL1B,IL1RN,IL6,LRP2,MAPK1,MBD5,MTOR,NGFR,NLGN2,NR4A2,NRG1,NTRK1,PAFAH1B1,PIK3CA,PIK3CB,PIK3CD,PIK3CG,PTEN,RELN,RORA,SHANK3,SOD1,SOD2,SYNGAP1,TERT,TLR4,TRIO,TSC2,UBE3A
GO:BP	chemical homeostasis	GO:0048878	4.80999e-10	9.31786	838	60	20	19630	GRIK2,GRIN1,GRIN2A,GRIN2B,GRM1,GRM5,IL1A,IL6,KCNJ10,MAPK1,MBD5,NGFR,PAX6,PIK3CA,RORA,SLC12A5,SLC1A1,SOD1,SOD2,UBE3A
GO:BP	cell development	GO:0048468	8.00484e-10	9.09665	1512	60	25	19630	HDAC4,HNRNPU,IL1A,IL1B,IL6,KCNJ10,LRP2,MAPK1,MAPT,MTOR,NGFR,NR4A2,NRG1,NTRK1,PAFAH1B1,PAX6,RELN,SATB2,SETD2,SHANK3,SLC12A5,SOD1,SYNGAP1,TLR4,TRIO
GO:BP	regulation of intracellular signal transduction	GO:1902531	8.61586e-10	9.0647	1236	60	23	19630	GRM1,IL1B,IL6,LRP2,MAPK1,MTOR,NRG1,NTRK1,PAFAH1B1,PIK3CA,PIK3CB,PIK3CD,PIK3CG,PTEN,RELN,RORA,SOD1,SOD2,SYNGAP1,TLR4,TRIO,TSC2,UBE3A
GO:BP	gliogenesis	GO:0042063	1.46278e-09	8.83482	200	60	12	19630	IL1B,IL6,KCNJ10,LRP2,MAPK1,MTOR,NRG1,PAFAH1B1,PAX6,RELN,SOD1,TLR4
GO:BP	protein kinase B signaling	GO:0043491	1.58881e-09	8.79893	150	60	11	19630	IL1B,LRP2,MTOR,NRG1,NTRK1,PIK3CA,PIK3CB,PIK3CD,PIK3CG,PTEN,TSC2
GO:BP	modulation of chemical synaptic transmission	GO:0050804	3.71418e-09	8.43014	279	60	13	19630	GRIK2,GRIK4,GRIN2A,GRIN2B,GRM1,GRM5,KCNJ10,MAPK1,NLGN2,RELN,SHANK3,SLC1A1,SYNGAP1
GO:BP	regulation of trans-synaptic signaling	GO:0099177	3.88627e-09	8.41047	280	60	13	19630	GRIK2,GRIK4,GRIN2A,GRIN2B,GRM1,GRM5,KCNJ10,MAPK1,NLGN2,RELN,SHANK3,SLC1A1,SYNGAP1
GO:BP	regulation of biological process	GO:0050789	5.559e-09	8.255	9728	60	55	19630	GABRB3,GRIA2,GRIK2,GRIK4,GRIN1,GRIN2A,GRIN2B,GRM1,GRM5,HDAC4,HNRNPU,IL1A,IL1B,IL1RN,IL6,KCNJ10,KCNQ2,LRP2,MAPK1,MBD5,MTHFR,MTOR,NGFR,NLGN2,NR4A2,NRG1,NTRK1,PAFAH1B1,PAX6,PIK3CA,PIK3CB,PIK3CD,PIK3CG,PTEN,RAI1,RBFOX1,RELN,RORA,SATB2,SETD2,SHANK3,SLC1A1,SLC1A2,SLC6A3,SLC6A4,SOD1,SOD2,SYNGAP1,TCF4,TERT,TLR4,TRIO,TSC2,UBE3A,VIP
GO:BP	ion transport	GO:0006811	6.34595e-09	8.1975	1222	60	22	19630	GABRB3,GRIA2,GRIK2,GRIK4,GRIN1,GRIN2A,GRIN2B,GRM1,GRM5,KCNJ10,KCNQ2,LRP2,NLGN2,PIK3CG,RELN,SHANK3,SLC12A5,SLC1A1,SLC1A2,SLC52A2,SLC6A3,SLC6A4
GO:BP	regulation of synaptic plasticity	GO:0048167	8.48124e-09	8.07154	126	60	10	19630	GRIK2,GRIN2A,GRIN2B,GRM5,KCNJ10,MAPK1,RELN,SHANK3,SLC1A1,SYNGAP1
GO:BP	regulation of protein kinase B signaling	GO:0051896	9.18474e-09	8.03693	127	60	10	19630	LRP2,MTOR,NRG1,NTRK1,PIK3CA,PIK3CB,PIK3CD,PIK3CG,PTEN,TSC2
GO:BP	regulation of membrane potential	GO:0042391	1.05249e-08	7.97778	303	60	13	19630	GABRB3,GRIK2,GRIK4,GRIN1,GRIN2A,GRIN2B,GRM1,GRM5,KCNJ10,NLGN2,RELN,SHANK3,SOD1
GO:BP	biological regulation	GO:0065007	1.16122e-08	7.93508	10343	60	56	19630	GABRB3,GRIA2,GRIK2,GRIK4,GRIN1,GRIN2A,GRIN2B,GRM1,GRM5,HDAC4,HNRNPU,IL1A,IL1B,IL1RN,IL6,KCNJ10,KCNQ2,LRP2,MAPK1,MBD5,MTHFR,MTOR,NGFR,NLGN2,NR4A2,NRG1,NTRK1,PAFAH1B1,PAX6,PIK3CA,PIK3CB,PIK3CD,PIK3CG,PTEN,RAI1,RBFOX1,RELN,RORA,SATB2,SETD2,SHANK3,SLC12A5,SLC1A1,SLC1A2,SLC6A3,SLC6A4,SOD1,SOD2,SYNGAP1,TCF4,TERT,TLR4,TRIO,TSC2,UBE3A,VIP
GO:BP	regulation of postsynaptic membrane potential	GO:0060078	1.93253e-08	7.71387	94	60	9	19630	GRIK2,GRIK4,GRIN2A,GRIN2B,GRM1,GRM5,NLGN2,RELN,SHANK3
GO:BP	ion transmembrane transport	GO:0034220	2.22654e-08	7.65237	909	60	19	19630	GABRB3,GRIA2,GRIK2,GRIK4,GRIN1,GRIN2A,GRIN2B,GRM1,GRM5,KCNJ10,KCNQ2,LRP2,NLGN2,PIK3CG,RELN,SHANK3,SLC12A5,SLC1A1,SLC1A2
GO:BP	positive regulation of multicellular organismal process	GO:0051240	2.59822e-08	7.58532	1042	60	20	19630	IL1A,IL1B,IL6,LRP2,MTOR,NGFR,NLGN2,NTRK1,PAFAH1B1,PAX6,PIK3CD,RELN,RORA,SETD2,SHANK3,SLC1A1,SLC6A3,SOD1,TERT,TLR4
GO:BP	response to abiotic stimulus	GO:0009628	2.8995e-08	7.53768	694	60	17	19630	GRIK2,GRIN2A,GRM1,IL1A,IL1B,MTOR,NGFR,NR4A2,PIK3CA,RORA,SLC12A5,SLC1A1,SLC1A2,SOD1,SYNGAP1,TERT,TLR4
GO:BP	positive regulation of metabolic process	GO:0009893	3.52131e-08	7.4533	2891	60	31	19630	GRM5,HDAC4,HNRNPU,IL1A,IL1B,IL6,MAPK1,MTOR,NGFR,NR4A2,NRG1,NTRK1,PAX6,PIK3CA,PIK3CB,PIK3CD,PIK3CG,RAI1,RELN,RORA,SATB2,SETD2,SLC1A1,SLC6A4,SOD1,TCF4,TERT,TLR4,TSC2,UBE3A,VIP
GO:BP	head development	GO:0060322	3.92537e-08	7.40612	506	60	15	19630	LRP2,MAPK1,NR4A2,NRG1,PAFAH1B1,PAX6,RELN,RORA,SATB2,SETD2,SHANK3,SLC1A1,SLC1A2,SLC6A3,SLC6A4
GO:BP	ligand-gated ion channel signaling pathway	GO:1990806	4.22188e-08	7.37449	20	60	6	19630	GRIA2,GRIK2,GRIK4,GRIN1,GRIN2A,GRIN2B
GO:BP	ionotropic glutamate receptor signaling pathway	GO:0035235	4.22188e-08	7.37449	20	60	6	19630	GRIA2,GRIK2,GRIK4,GRIN1,GRIN2A,GRIN2B
GO:BP	regulation of localization	GO:0032879	4.23817e-08	7.37282	1977	60	26	19630	GRM5,HNRNPU,IL1A,IL1B,IL6,KCNJ10,KCNQ2,MAPK1,MTOR,NGFR,NLGN2,NRG1,PAX6,PIK3CB,PIK3CD,PIK3CG,RELN,SETD2,SHANK3,SLC1A1,SLC1A2,SOD1,SOD2,TERT,TLR4,VIP
GO:BP	establishment of localization	GO:0051234	4.45171e-08	7.35147	4500	60	38	19630	GABRB3,GRIA2,GRIK2,GRIK4,GRIN1,GRIN2A,GRIN2B,GRM1,GRM5,HNRNPU,IL1A,IL1B,IL1RN,IL6,KCNJ10,KCNQ2,LRP2,MAPK1,NGFR,NLGN2,NRG1,PAFAH1B1,PAX6,PIK3CG,RELN,SETD2,SHANK3,SLC12A5,SLC1A1,SLC1A2,SLC52A2,SLC6A3,SLC6A4,SOD1,TERT,TLR4,UBE3A,VIP
GO:BP	nervous system process	GO:0050877	6.70285e-08	7.17374	969	60	19	19630	GABRB3,GRIK2,GRIN2A,GRIN2B,GRM1,GRM5,KCNJ10,LRP2,MTOR,NLGN2,PAFAH1B1,RBFOX1,RELN,SHANK3,SLC12A5,SLC1A1,SLC6A3,SOD1,SYNGAP1
GO:BP	anatomical structure morphogenesis	GO:0009653	7.10853e-08	7.14822	2023	60	26	19630	IL1A,IL1B,IL1RN,LRP2,MAPK1,MTHFR,MTOR,NGFR,NR4A2,NRG1,NTRK1,PAFAH1B1,PAX6,PIK3CB,PIK3CD,RELN,RORA,SATB2,SETD2,SHANK3,SLC1A1,SLC6A3,SLC6A4,SOD1,SYNGAP1,TRIO
GO:BP	cellular developmental process	GO:0048869	9.22343e-08	7.03511	2999	60	31	19630	GRIN2A,HDAC4,HNRNPU,IL1A,IL1B,IL6,KCNJ10,LRP2,MAPK1,MAPT,MTOR,NGFR,NR4A2,NRG1,NTRK1,PAFAH1B1,PAX6,RBFOX1,RELN,RORA,SATB2,SETD2,SHANK3,SLC12A5,SLC1A1,SOD1,SOD2,SYNGAP1,TERT,TLR4,TRIO
GO:BP	transport	GO:0006810	9.36765e-08	7.02837	4357	60	37	19630	GABRB3,GRIA2,GRIK2,GRIK4,GRIN1,GRIN2A,GRIN2B,GRM1,GRM5,HNRNPU,IL1A,IL1B,IL1RN,IL6,KCNJ10,KCNQ2,LRP2,MAPK1,NGFR,NLGN2,NRG1,PAFAH1B1,PIK3CG,RELN,SETD2,SHANK3,SLC12A5,SLC1A1,SLC1A2,SLC52A2,SLC6A3,SLC6A4,SOD1,TERT,TLR4,UBE3A,VIP
GO:BP	cellular response to oxygen-containing compound	GO:1901701	1.01814e-07	6.99219	752	60	17	19630	GRM5,IL1B,IL6,MAPK1,MBD5,MTOR,NGFR,NR4A2,PIK3CA,PIK3CG,RORA,SLC1A1,SLC1A2,SOD1,SOD2,TLR4,TSC2
GO:BP	positive regulation of signal transduction	GO:0009967	1.43267e-07	6.84385	1146	60	20	19630	GRM1,IL1B,IL6,LRP2,MBD5,NGFR,NLGN2,NRG1,NTRK1,PAFAH1B1,PIK3CA,PIK3CB,PIK3CD,PIK3CG,RELN,SHANK3,SOD1,TERT,TLR4,UBE3A
GO:BP	system process	GO:0003008	1.45159e-07	6.83815	1434	60	22	19630	GABRB3,GRIK2,GRIN2A,GRIN2B,GRM1,GRM5,HDAC4,KCNJ10,LRP2,MTOR,NLGN2,PAFAH1B1,PIK3CA,RBFOX1,RELN,SHANK3,SLC12A5,SLC1A1,SLC6A3,SOD1,SYNGAP1,TLR4
GO:BP	transmembrane transport	GO:0055085	1.45202e-07	6.83803	1287	60	21	19630	GABRB3,GRIA2,GRIK2,GRIK4,GRIN1,GRIN2A,GRIN2B,GRM1,GRM5,KCNJ10,KCNQ2,LRP2,NLGN2,PIK3CG,RELN,SHANK3,SLC12A5,SLC1A1,SLC1A2,SLC6A3,TERT
GO:BP	brain development	GO:0007420	1.60517e-07	6.79448	464	60	14	19630	LRP2,NR4A2,NRG1,PAFAH1B1,PAX6,RELN,RORA,SATB2,SETD2,SHANK3,SLC1A1,SLC1A2,SLC6A3,SLC6A4
GO:BP	positive regulation of macromolecule metabolic process	GO:0010604	1.92489e-07	6.71559	2678	60	29	19630	GRM5,HDAC4,HNRNPU,IL1A,IL1B,IL6,MAPK1,MTOR,NGFR,NR4A2,NRG1,PAX6,PIK3CA,PIK3CB,PIK3CD,PIK3CG,RAI1,RELN,RORA,SATB2,SETD2,SLC1A1,SLC6A4,SOD1,TCF4,TERT,TLR4,UBE3A,VIP
GO:BP	response to organonitrogen compound	GO:0010243	3.13705e-07	6.50348	587	60	15	19630	GABRB3,GRIN1,GRIN2A,GRM5,MAPK1,MBD5,MTOR,NGFR,NR4A2,PIK3CG,SLC1A1,SLC1A2,SLC6A3,TLR4,TSC2
GO:BP	cell differentiation	GO:0030154	3.25508e-07	6.48744	2939	60	30	19630	GRIN2A,HDAC4,HNRNPU,IL1A,IL1B,IL6,KCNJ10,LRP2,MAPK1,MAPT,MTOR,NGFR,NR4A2,NRG1,NTRK1,PAFAH1B1,PAX6,RBFOX1,RELN,RORA,SATB2,SETD2,SHANK3,SLC12A5,SLC1A1,SOD1,SOD2,SYNGAP1,TLR4,TRIO
GO:BP	generation of neurons	GO:0048699	3.35856e-07	6.47385	1065	60	19	19630	IL1B,IL6,LRP2,MAPT,MTOR,NGFR,NR4A2,NRG1,NTRK1,PAFAH1B1,PAX6,RELN,RORA,SATB2,SHANK3,SLC12A5,SOD1,SYNGAP1,TRIO
GO:BP	cellular homeostasis	GO:0019725	4.8791e-07	6.31166	606	60	15	19630	GRIK2,GRIN1,GRIN2A,GRIN2B,GRM1,GRM5,IL1A,MAPK1,NGFR,PIK3CA,SHANK3,SLC12A5,SLC1A1,SOD1,UBE3A
GO:BP	synaptic transmission, glutamatergic	GO:0035249	4.90908e-07	6.309	54	60	7	19630	GRIK2,GRIK4,GRM1,GRM5,NLGN2,RELN,SHANK3
GO:BP	forebrain development	GO:0030900	6.40158e-07	6.19371	261	60	11	19630	LRP2,NR4A2,NRG1,PAFAH1B1,PAX6,RELN,SATB2,SETD2,SHANK3,SLC1A2,SLC6A3
GO:BP	positive regulation of molecular function	GO:0044093	6.75758e-07	6.17021	1110	60	19	19630	GRM5,IL1B,IL6,MAPK1,NGFR,NR4A2,NRG1,NTRK1,PAX6,PIK3CA,PIK3CB,PIK3CG,RELN,SHANK3,SLC1A1,SOD1,TERT,TLR4,TSC2
GO:BP	locomotion	GO:0040011	6.76971e-07	6.16943	1399	60	21	19630	GRIN2A,IL1B,MAPK1,MTOR,NGFR,NR4A2,NRG1,PAFAH1B1,PAX6,PIK3CA,PIK3CB,PIK3CD,PIK3CG,PTEN,RELN,SATB2,SETD2,SHANK3,SOD2,TLR4,TRIO
GO:BP	positive regulation of gene expression	GO:0010628	8.53603e-07	6.06874	863	60	17	19630	HNRNPU,IL1A,IL1B,IL6,MAPK1,MTOR,NRG1,PAX6,PIK3CB,PIK3CD,RORA,SETD2,SLC6A4,SOD1,TERT,TLR4,VIP
GO:BP	neuron death	GO:0070997	9.1675e-07	6.03775	202	60	10	19630	GRIK2,NGFR,NR4A2,NTRK1,PIK3CA,SLC1A1,SOD1,SOD2,SYNGAP1,TLR4
GO:BP	positive regulation of response to stimulus	GO:0048584	9.30558e-07	6.03126	1580	60	22	19630	GRM1,IL1B,IL6,LRP2,MAPK1,MBD5,MTOR,NGFR,NLGN2,NRG1,NTRK1,PAFAH1B1,PIK3CA,PIK3CB,PIK3CD,PIK3CG,RELN,SHANK3,SOD1,TERT,TLR4,UBE3A
GO:BP	response to nitrogen compound	GO:1901698	9.50579e-07	6.02201	636	60	15	19630	GABRB3,GRIN1,GRIN2A,GRM5,MAPK1,MBD5,MTOR,NGFR,NR4A2,PIK3CG,SLC1A1,SLC1A2,SLC6A3,TLR4,TSC2
GO:BP	negative regulation of biological process	GO:0048519	9.70392e-07	6.01305	4451	60	36	19630	GRIK2,GRIN2A,HDAC4,HNRNPU,IL1A,IL1B,IL1RN,IL6,LRP2,MAPK1,MTOR,NGFR,NR4A2,NRG1,NTRK1,PAFAH1B1,PAX6,PIK3CA,PIK3CB,PIK3CG,PTEN,RAI1,RORA,SATB2,SHANK3,SLC1A1,SLC6A3,SLC6A4,SOD1,SOD2,SYNGAP1,TERT,TLR4,TRIO,TSC2,VIP
GO:BP	positive regulation of synaptic transmission	GO:0050806	9.80172e-07	6.0087	97	60	8	19630	GRIK2,GRIN2A,GRIN2B,MAPK1,NLGN2,RELN,SHANK3,SLC1A1
GO:BP	response to endogenous stimulus	GO:0009719	1.09395e-06	5.961	1006	60	18	19630	GABRB3,GRM5,HNRNPU,IL1RN,IL6,LRP2,MAPK1,MBD5,MTOR,NGFR,NR4A2,NTRK1,PIK3CG,SLC1A1,SLC1A2,TLR4,TSC2,UBE3A
GO:BP	negative regulation of neuron apoptotic process	GO:0043524	1.15566e-06	5.93717	99	60	8	19630	GRIK2,NR4A2,NTRK1,PIK3CA,SLC1A1,SOD1,SOD2,SYNGAP1
GO:BP	regulation of synaptic transmission, glutamatergic	GO:0051966	1.16993e-06	5.93184	33	60	6	19630	GRIK2,GRM1,GRM5,NLGN2,RELN,SHANK3
GO:BP	regulation of long-term neuronal synaptic plasticity	GO:0048169	1.17849e-06	5.92867	15	60	5	19630	GRIK2,GRM5,KCNJ10,SHANK3,SYNGAP1
GO:BP	cellular chemical homeostasis	GO:0055082	1.22221e-06	5.91285	542	60	14	19630	GRIK2,GRIN1,GRIN2A,GRIN2B,GRM1,GRM5,IL1A,MAPK1,NGFR,PIK3CA,SLC12A5,SLC1A1,SOD1,UBE3A
GO:BP	neuron apoptotic process	GO:0051402	1.57572e-06	5.80252	153	60	9	19630	GRIK2,NGFR,NR4A2,NTRK1,PIK3CA,SLC1A1,SOD1,SOD2,SYNGAP1
GO:BP	phosphatidylinositol 3-kinase signaling	GO:0014065	1.58987e-06	5.79864	103	60	8	19630	NTRK1,PIK3CA,PIK3CB,PIK3CD,PIK3CG,PTEN,RELN,UBE3A
GO:BP	positive regulation of catalytic activity	GO:0043085	3.07904e-06	5.51158	812	60	16	19630	GRM5,IL1B,MAPK1,NGFR,NR4A2,NRG1,NTRK1,PIK3CA,PIK3CB,PIK3CG,RELN,SLC1A1,SOD1,TERT,TLR4,TSC2
GO:BP	apoptotic process	GO:0006915	3.70365e-06	5.43137	1229	60	19	19630	GRIK2,GRIN2A,IL1A,IL1B,IL6,LRP2,NGFR,NR4A2,NTRK1,PIK3CA,PIK3CB,PIK3CD,PIK3CG,SLC1A1,SOD1,SOD2,SYNGAP1,TERT,TSC2
GO:BP	cell death	GO:0008219	3.74521e-06	5.42652	1380	60	20	19630	GRIK2,GRIN2A,IL1A,IL1B,IL6,LRP2,NGFR,NR4A2,NTRK1,PIK3CA,PIK3CB,PIK3CD,PIK3CG,SLC1A1,SOD1,SOD2,SYNGAP1,TERT,TLR4,TSC2
GO:BP	regulation of cell death	GO:0010941	3.98044e-06	5.40007	1091	60	18	19630	GRIK2,GRIN2A,IL1B,IL6,LRP2,NGFR,NR4A2,NTRK1,PIK3CA,PIK3CB,PIK3CD,PIK3CG,SLC1A1,SOD1,SOD2,SYNGAP1,TERT,TLR4
GO:BP	negative regulation of cellular process	GO:0048523	4.0985e-06	5.38738	3704	60	32	19630	GRIK2,HDAC4,HNRNPU,IL1A,IL1B,IL1RN,IL6,LRP2,MAPK1,MTOR,NGFR,NR4A2,NRG1,NTRK1,PAFAH1B1,PAX6,PIK3CA,PIK3CB,PIK3CG,PTEN,RORA,SATB2,SHANK3,SLC1A1,SOD1,SOD2,SYNGAP1,TERT,TLR4,TRIO,TSC2,VIP
GO:BP	neuron differentiation	GO:0030182	4.30571e-06	5.36596	960	60	17	19630	IL6,LRP2,MAPT,NGFR,NR4A2,NRG1,NTRK1,PAFAH1B1,PAX6,RELN,RORA,SATB2,SHANK3,SLC12A5,SOD1,SYNGAP1,TRIO
GO:BP	cellular response to organonitrogen compound	GO:0071417	4.37335e-06	5.35919	399	60	12	19630	GABRB3,GRM5,MAPK1,MBD5,MTOR,NGFR,NR4A2,PIK3CG,SLC1A1,SLC1A2,TLR4,TSC2
GO:BP	regulation of neuron death	GO:1901214	4.67201e-06	5.3305	173	60	9	19630	GRIK2,NR4A2,NTRK1,PIK3CA,SLC1A1,SOD1,SOD2,SYNGAP1,TLR4
GO:BP	cation homeostasis	GO:0055080	5.81004e-06	5.23582	506	60	13	19630	GRIK2,GRIN1,GRIN2A,GRIN2B,GRM1,GRM5,IL1A,KCNJ10,MAPK1,SLC12A5,SLC1A1,SOD1,UBE3A
GO:BP	positive regulation of nervous system development	GO:0051962	6.00328e-06	5.22161	178	60	9	19630	IL1B,IL6,LRP2,MTOR,NTRK1,PAFAH1B1,PAX6,RELN,SHANK3
GO:BP	regulation of molecular function	GO:0065009	6.73264e-06	5.17181	2296	60	25	19630	GRM5,HNRNPU,IL1B,IL6,MAPK1,MTOR,NGFR,NLGN2,NR4A2,NRG1,NTRK1,PAFAH1B1,PAX6,PIK3CA,PIK3CB,PIK3CG,RELN,SHANK3,SLC1A1,SOD1,SYNGAP1,TERT,TLR4,TRIO,TSC2
GO:BP	regulation of apoptotic process	GO:0042981	7.0495e-06	5.15184	992	60	17	19630	GRIK2,GRIN2A,IL1B,IL6,LRP2,NGFR,NR4A2,NTRK1,PIK3CA,PIK3CB,PIK3CD,PIK3CG,SLC1A1,SOD1,SOD2,SYNGAP1,TERT
GO:BP	inorganic ion homeostasis	GO:0098771	7.1787e-06	5.14395	515	60	13	19630	GRIK2,GRIN1,GRIN2A,GRIN2B,GRM1,GRM5,IL1A,KCNJ10,MAPK1,SLC12A5,SLC1A1,SOD1,UBE3A
GO:BP	movement of cell or subcellular component	GO:0006928	7.3507e-06	5.13367	1596	60	21	19630	HNRNPU,IL1B,MAPK1,MTOR,NGFR,NR4A2,NRG1,PAFAH1B1,PAX6,PIK3CA,PIK3CB,PIK3CD,PIK3CG,PTEN,RELN,SATB2,SETD2,SOD1,SOD2,TLR4,TRIO
GO:BP	regulation of neuron apoptotic process	GO:0043523	7.46656e-06	5.12688	125	60	8	19630	GRIK2,NR4A2,NTRK1,PIK3CA,SLC1A1,SOD1,SOD2,SYNGAP1
GO:BP	positive regulation of cellular metabolic process	GO:0031325	7.66291e-06	5.11561	2504	60	26	19630	GRM5,HDAC4,HNRNPU,IL1A,IL1B,IL6,MAPK1,MTOR,NGFR,NR4A2,NRG1,NTRK1,PAX6,PIK3CA,PIK3CG,RAI1,RELN,RORA,SATB2,SLC1A1,SOD1,TCF4,TERT,TLR4,TSC2,UBE3A
GO:BP	negative regulation of neuron death	GO:1901215	8.46864e-06	5.07219	127	60	8	19630	GRIK2,NR4A2,NTRK1,PIK3CA,SLC1A1,SOD1,SOD2,SYNGAP1
GO:BP	programmed cell death	GO:0012501	8.77416e-06	5.05679	1295	60	19	19630	GRIK2,GRIN2A,IL1A,IL1B,IL6,LRP2,NGFR,NR4A2,NTRK1,PIK3CA,PIK3CB,PIK3CD,PIK3CG,SLC1A1,SOD1,SOD2,SYNGAP1,TERT,TSC2
GO:BP	regulation of programmed cell death	GO:0043067	1.00824e-05	4.99644	1016	60	17	19630	GRIK2,GRIN2A,IL1B,IL6,LRP2,NGFR,NR4A2,NTRK1,PIK3CA,PIK3CB,PIK3CD,PIK3CG,SLC1A1,SOD1,SOD2,SYNGAP1,TERT
GO:BP	phosphatidylinositol-mediated signaling	GO:0048015	1.01895e-05	4.99185	130	60	8	19630	NTRK1,PIK3CA,PIK3CB,PIK3CD,PIK3CG,PTEN,RELN,UBE3A
GO:BP	response to organic cyclic compound	GO:0014070	1.03862e-05	4.98354	431	60	12	19630	GABRB3,HNRNPU,IL1B,IL1RN,IL6,MAPK1,PIK3CG,RORA,SLC1A1,SLC1A2,SLC6A3,UBE3A
GO:BP	animal organ development	GO:0048513	1.12096e-05	4.95041	2549	60	26	19630	HDAC4,HNRNPU,IL1B,IL6,LRP2,MAPK1,MTOR,NGFR,NR4A2,NRG1,NTRK1,PAFAH1B1,PAX6,PIK3CA,RBFOX1,RELN,RORA,SATB2,SETD2,SHANK3,SLC1A1,SLC1A2,SLC6A3,SLC6A4,SOD1,UBE3A
GO:BP	cellular response to nitrogen compound	GO:1901699	1.12225e-05	4.94991	434	60	12	19630	GABRB3,GRM5,MAPK1,MBD5,MTOR,NGFR,NR4A2,PIK3CG,SLC1A1,SLC1A2,TLR4,TSC2
GO:BP	inositol lipid-mediated signaling	GO:0048017	1.14979e-05	4.93938	132	60	8	19630	NTRK1,PIK3CA,PIK3CB,PIK3CD,PIK3CG,PTEN,RELN,UBE3A
GO:BP	multicellular organism growth	GO:0035264	1.22049e-05	4.91347	133	60	8	19630	MBD5,MTOR,PIK3CA,RAI1,SLC12A5,SLC1A2,SLC6A3,SOD1
GO:BP	regulation of transport	GO:0051049	1.22774e-05	4.91089	1172	60	18	19630	GRM5,IL1A,IL1B,IL6,KCNJ10,KCNQ2,MAPK1,NLGN2,NRG1,PIK3CG,RELN,SETD2,SHANK3,SLC1A1,SLC1A2,SOD1,TERT,TLR4
GO:BP	neuron projection development	GO:0031175	1.52487e-05	4.81677	660	60	14	19630	IL6,LRP2,MAPT,NGFR,NR4A2,NTRK1,PAFAH1B1,PAX6,RELN,SHANK3,SLC12A5,SOD1,SYNGAP1,TRIO
GO:BP	ion homeostasis	GO:0050801	1.64356e-05	4.78421	552	60	13	19630	GRIK2,GRIN1,GRIN2A,GRIN2B,GRM1,GRM5,IL1A,KCNJ10,MAPK1,SLC12A5,SLC1A1,SOD1,UBE3A
GO:BP	L-glutamate import	GO:0051938	1.75379e-05	4.75602	9	60	4	19630	GRM1,KCNJ10,SLC1A1,SLC1A2
GO:BP	L-glutamate import across plasma membrane	GO:0098712	1.75379e-05	4.75602	9	60	4	19630	GRM1,KCNJ10,SLC1A1,SLC1A2
GO:BP	positive regulation of neurogenesis	GO:0050769	1.93485e-05	4.71335	141	60	8	19630	IL1B,IL6,LRP2,MTOR,PAFAH1B1,PAX6,RELN,SHANK3
GO:BP	cellular ion homeostasis	GO:0006873	1.99379e-05	4.70032	457	60	12	19630	GRIK2,GRIN1,GRIN2A,GRIN2B,GRM1,GRM5,IL1A,MAPK1,SLC12A5,SLC1A1,SOD1,UBE3A
GO:BP	synapse organization	GO:0050808	2.06152e-05	4.68581	279	60	10	19630	GABRB3,GRM5,NLGN2,NRG1,NTRK1,PAFAH1B1,RELN,SHANK3,SLC1A1,SYNGAP1
GO:BP	cellular response to endogenous stimulus	GO:0071495	2.19033e-05	4.65949	932	60	16	19630	GABRB3,GRM5,HNRNPU,LRP2,MAPK1,MBD5,MTOR,NGFR,NR4A2,NTRK1,PIK3CG,SLC1A1,SLC1A2,TLR4,TSC2,UBE3A
GO:BP	regulation of phosphorylation	GO:0042325	2.36171e-05	4.62677	937	60	16	19630	GRM5,HDAC4,HNRNPU,IL1B,IL6,MAPK1,MTOR,NRG1,NTRK1,PAX6,PIK3CA,PIK3CG,RELN,SLC1A1,SOD1,TLR4
GO:BP	regulation of nervous system development	GO:0051960	2.69678e-05	4.56915	287	60	10	19630	IL1B,IL6,LRP2,MTOR,NTRK1,PAFAH1B1,PAX6,RELN,SHANK3,SYNGAP1
GO:BP	learning	GO:0007612	3.21625e-05	4.49265	97	60	7	19630	GRIN2A,GRM5,RELN,SHANK3,SLC12A5,SLC1A1,SYNGAP1
GO:BP	glial cell differentiation	GO:0010001	3.31407e-05	4.47964	151	60	8	19630	KCNJ10,MAPK1,MTOR,NRG1,PAX6,RELN,SOD1,TLR4
GO:BP	regulation of cell differentiation	GO:0045595	3.59871e-05	4.44385	1107	60	17	19630	HDAC4,HNRNPU,IL1B,IL6,LRP2,MAPK1,MTOR,NRG1,PAFAH1B1,PAX6,RBFOX1,RELN,RORA,SHANK3,SOD2,SYNGAP1,TRIO
GO:BP	multicellular organismal response to stress	GO:0033555	3.622e-05	4.44105	57	60	6	19630	GRIK2,NR4A2,NTRK1,RELN,SHANK3,SLC1A1
GO:BP	regulation of catalytic activity	GO:0050790	3.79162e-05	4.42118	1751	60	21	19630	GRM5,HNRNPU,IL1B,MAPK1,MTOR,NGFR,NR4A2,NRG1,NTRK1,PAFAH1B1,PIK3CA,PIK3CB,PIK3CG,RELN,SLC1A1,SOD1,SYNGAP1,TERT,TLR4,TRIO,TSC2
GO:BP	positive regulation of intracellular signal transduction	GO:1902533	3.96309e-05	4.40197	712	60	14	19630	GRM1,IL1B,IL6,LRP2,NRG1,NTRK1,PIK3CA,PIK3CB,PIK3CD,PIK3CG,RELN,SOD1,TLR4,UBE3A
GO:BP	cell motility	GO:0048870	4.3207e-05	4.36445	1271	60	18	19630	IL1B,MAPK1,MTOR,NGFR,NR4A2,NRG1,PAFAH1B1,PAX6,PIK3CA,PIK3CB,PIK3CD,PIK3CG,PTEN,RELN,SATB2,SETD2,SOD2,TLR4
GO:BP	localization of cell	GO:0051674	4.3207e-05	4.36445	1271	60	18	19630	IL1B,MAPK1,MTOR,NGFR,NR4A2,NRG1,PAFAH1B1,PAX6,PIK3CA,PIK3CB,PIK3CD,PIK3CG,PTEN,RELN,SATB2,SETD2,SOD2,TLR4
GO:BP	anatomical structure formation involved in morphogenesis	GO:0048646	4.35617e-05	4.36089	844	60	15	19630	IL1A,IL1B,LRP2,MAPK1,MTHFR,NGFR,PAFAH1B1,PAX6,PIK3CB,PIK3CD,RELN,RORA,SETD2,SHANK3,SLC1A1
GO:BP	cell migration	GO:0016477	4.56174e-05	4.34087	1125	60	17	19630	IL1B,MAPK1,MTOR,NGFR,NR4A2,NRG1,PAFAH1B1,PAX6,PIK3CA,PIK3CB,PIK3CD,PIK3CG,RELN,SATB2,SETD2,SOD2,TLR4
GO:BP	negative regulation of apoptotic process	GO:0043066	4.95434e-05	4.30501	606	60	13	19630	GRIK2,IL1B,IL6,LRP2,NR4A2,NTRK1,PIK3CA,PIK3CG,SLC1A1,SOD1,SOD2,SYNGAP1,TERT
GO:BP	regulation of neurogenesis	GO:0050767	5.38479e-05	4.26883	229	60	9	19630	IL1B,IL6,LRP2,MTOR,PAFAH1B1,PAX6,RELN,SHANK3,SYNGAP1
GO:BP	learning or memory	GO:0007611	5.47087e-05	4.26194	161	60	8	19630	GRIN2A,GRM5,PAFAH1B1,RELN,SHANK3,SLC12A5,SLC1A1,SYNGAP1
GO:BP	positive regulation of nitrogen compound metabolic process	GO:0051173	5.78528e-05	4.23768	2352	60	24	19630	GRM5,HDAC4,HNRNPU,IL1A,IL1B,IL6,MAPK1,MTOR,NGFR,NR4A2,NRG1,PAX6,PIK3CA,PIK3CG,RAI1,RELN,RORA,SATB2,SLC1A1,TCF4,TERT,TLR4,UBE3A,VIP
GO:BP	import into cell	GO:0098657	6.02356e-05	4.22015	163	60	8	19630	GRM1,KCNJ10,LRP2,SLC12A5,SLC1A1,SLC1A2,SLC6A3,SLC6A4
GO:BP	long-term synaptic potentiation	GO:0060291	6.06389e-05	4.21725	62	60	6	19630	GRIN2A,GRIN2B,MAPK1,RELN,SHANK3,SLC1A1
GO:BP	regulation of neuronal synaptic plasticity	GO:0048168	6.42323e-05	4.19225	31	60	5	19630	GRIK2,GRM5,KCNJ10,SHANK3,SYNGAP1
GO:BP	negative regulation of programmed cell death	GO:0043069	7.11595e-05	4.14777	625	60	13	19630	GRIK2,IL1B,IL6,LRP2,NR4A2,NTRK1,PIK3CA,PIK3CG,SLC1A1,SOD1,SOD2,SYNGAP1,TERT
GO:BP	tissue development	GO:0009888	7.79929e-05	4.10795	1482	60	19	19630	HDAC4,HNRNPU,IL1B,IL6,LRP2,MAPK1,MTHFR,MTOR,NGFR,NRG1,PAFAH1B1,PAX6,PIK3CA,PIK3CD,RBFOX1,SATB2,SETD2,SHANK3,SOD1
GO:BP	excitatory postsynaptic potential	GO:0060079	8.87815e-05	4.05168	66	60	6	19630	GRIK2,GRIN2A,GRIN2B,NLGN2,RELN,SHANK3
GO:BP	negative regulation of cell communication	GO:0010648	9.85382e-05	4.0064	1038	60	16	19630	GRIK2,IL1B,IL1RN,LRP2,MTOR,NGFR,NR4A2,PAFAH1B1,PIK3CB,RORA,SHANK3,SOD2,SYNGAP1,TERT,TLR4,TSC2
GO:BP	regulation of phosphorus metabolic process	GO:0051174	0.000101196	3.99484	1040	60	16	19630	GRM5,HDAC4,HNRNPU,IL1B,IL6,MAPK1,MTOR,NRG1,NTRK1,PAX6,PIK3CA,PIK3CG,RELN,SLC1A1,SOD1,TLR4
GO:BP	regulation of phosphate metabolic process	GO:0019220	0.000101196	3.99484	1040	60	16	19630	GRM5,HDAC4,HNRNPU,IL1B,IL6,MAPK1,MTOR,NRG1,NTRK1,PAX6,PIK3CA,PIK3CG,RELN,SLC1A1,SOD1,TLR4
GO:BP	cation transport	GO:0006812	0.000101594	3.99313	900	60	15	19630	GRIN1,GRIN2A,GRIN2B,KCNJ10,KCNQ2,LRP2,NLGN2,PIK3CG,RELN,SHANK3,SLC12A5,SLC1A1,SLC1A2,SLC6A3,SLC6A4
GO:BP	negative regulation of signaling	GO:0023057	0.00010255	3.98906	1041	60	16	19630	GRIK2,IL1B,IL1RN,LRP2,MTOR,NGFR,NR4A2,PAFAH1B1,PIK3CB,RORA,SHANK3,SOD2,SYNGAP1,TERT,TLR4,TSC2
GO:BP	cell population proliferation	GO:0008283	0.00010874	3.96361	1350	60	18	19630	HDAC4,HNRNPU,IL1A,IL1B,IL6,LRP2,MAPK1,NGFR,NRG1,NTRK1,PAFAH1B1,PAX6,PIK3CD,PTEN,RORA,SOD2,TERT,TLR4
GO:BP	regulation of transferase activity	GO:0051338	0.000114507	3.94117	651	60	13	19630	GRM5,HNRNPU,IL1B,MAPK1,MTOR,NRG1,NTRK1,PIK3CA,PIK3CG,RELN,SLC1A1,SOD1,TLR4
GO:BP	chemical synaptic transmission, postsynaptic	GO:0099565	0.00011631	3.93438	69	60	6	19630	GRIK2,GRIN2A,GRIN2B,NLGN2,RELN,SHANK3
GO:BP	neuron development	GO:0048666	0.000119471	3.92274	778	60	14	19630	IL6,LRP2,MAPT,NGFR,NR4A2,NTRK1,PAFAH1B1,PAX6,RELN,SHANK3,SLC12A5,SOD1,SYNGAP1,TRIO
GO:BP	response to external stimulus	GO:0009605	0.000120026	3.92073	1871	60	21	19630	GRIK2,GRIN2A,IL1B,IL6,MAPK1,MTOR,NGFR,NR4A2,NRG1,PAX6,PIK3CA,RELN,RORA,SETD2,SLC1A1,SLC1A2,SLC6A3,SOD1,TLR4,TRIO,VIP
GO:BP	regulation of cell development	GO:0060284	0.000125864	3.9001	338	60	10	19630	HDAC4,IL1B,IL6,LRP2,MTOR,PAFAH1B1,PAX6,RELN,SHANK3,SYNGAP1
GO:BP	positive regulation of developmental process	GO:0051094	0.000155983	3.80692	930	60	15	19630	HNRNPU,IL1A,IL1B,IL6,LRP2,MTOR,NGFR,NTRK1,PAFAH1B1,PAX6,PIK3CD,RELN,SHANK3,SLC6A3,SOD2
GO:BP	cellular cation homeostasis	GO:0030003	0.000161742	3.79118	445	60	11	19630	GRIK2,GRIN1,GRIN2A,GRIN2B,GRM1,GRM5,IL1A,MAPK1,SLC1A1,SOD1,UBE3A
GO:BP	negative regulation of cell death	GO:0060548	0.000171355	3.7661	674	60	13	19630	GRIK2,IL1B,IL6,LRP2,NR4A2,NTRK1,PIK3CA,PIK3CG,SLC1A1,SOD1,SOD2,SYNGAP1,TERT
GO:BP	circulatory system development	GO:0072359	0.000173789	3.75998	802	60	14	19630	HNRNPU,IL1A,IL1B,LRP2,MAPK1,MTOR,NGFR,NRG1,PAX6,PIK3CB,RORA,SETD2,SLC1A1,SOD2
GO:BP	response to stress	GO:0006950	0.000181902	3.74016	2701	60	25	19630	GRIK2,GRIN2A,IL1A,IL1B,IL1RN,IL6,MAPK1,MTOR,NR4A2,NTRK1,PAFAH1B1,PAX6,PIK3CA,RELN,RORA,SETD2,SHANK3,SLC12A5,SLC1A1,SLC1A2,SOD1,SOD2,TERT,TLR4,VIP
GO:BP	cognition	GO:0050890	0.000182036	3.73984	188	60	8	19630	GRIN2A,GRM5,PAFAH1B1,RELN,SHANK3,SLC12A5,SLC1A1,SYNGAP1
GO:BP	metal ion homeostasis	GO:0055065	0.000185131	3.73252	451	60	11	19630	GRIK2,GRIN1,GRIN2A,GRIN2B,GRM1,GRM5,IL1A,KCNJ10,SLC12A5,SLC1A1,SOD1
GO:BP	plasma membrane bounded cell projection organization	GO:0120036	0.00018599	3.73051	1087	60	16	19630	IL6,KCNJ10,LRP2,MAPT,MTOR,NGFR,NR4A2,NTRK1,PAFAH1B1,PAX6,RELN,SHANK3,SLC12A5,SOD1,SYNGAP1,TRIO
GO:BP	phosphorylation	GO:0016310	0.000187165	3.72778	1566	60	19	19630	GRM5,HDAC4,HNRNPU,IL1B,IL6,MAPK1,MTOR,NRG1,NTRK1,PAX6,PIK3CA,PIK3CB,PIK3CD,PIK3CG,RELN,SLC1A1,SOD1,TLR4,TRIO
GO:BP	negative regulation of response to stimulus	GO:0048585	0.00020853	3.68083	1249	60	17	19630	IL1B,IL1RN,LRP2,MTOR,NGFR,NR4A2,PAFAH1B1,PIK3CB,RORA,SLC6A3,SOD1,SOD2,SYNGAP1,TERT,TLR4,TSC2,VIP
GO:BP	neuromuscular process	GO:0050905	0.000219911	3.65775	128	60	7	19630	GRIN2A,MTOR,NLGN2,PAFAH1B1,RBFOX1,SHANK3,SLC6A3
GO:BP	regulation of kinase activity	GO:0043549	0.000228683	3.64077	571	60	12	19630	GRM5,HNRNPU,IL1B,MTOR,NRG1,NTRK1,PIK3CA,PIK3CG,RELN,SLC1A1,SOD1,TLR4
GO:BP	cell projection organization	GO:0030030	0.000232887	3.63285	1105	60	16	19630	IL6,KCNJ10,LRP2,MAPT,MTOR,NGFR,NR4A2,NTRK1,PAFAH1B1,PAX6,RELN,SHANK3,SLC12A5,SOD1,SYNGAP1,TRIO
GO:BP	anion transmembrane transport	GO:0098656	0.000260865	3.58358	197	60	8	19630	GABRB3,GRM1,GRM5,KCNJ10,LRP2,SLC12A5,SLC1A1,SLC1A2
GO:BP	positive regulation of cell development	GO:0010720	0.000281899	3.54991	199	60	8	19630	IL1B,IL6,LRP2,MTOR,PAFAH1B1,PAX6,RELN,SHANK3
GO:BP	regulation of cell population proliferation	GO:0042127	0.000312202	3.50556	1129	60	16	19630	HDAC4,HNRNPU,IL1A,IL1B,IL6,LRP2,MAPK1,NGFR,NRG1,NTRK1,PAX6,PIK3CD,PTEN,SOD2,TERT,TLR4
GO:BP	MAPK cascade	GO:0000165	0.000343665	3.46386	593	60	12	19630	GRM1,IL1B,IL6,MAPK1,NRG1,NTRK1,PAFAH1B1,PIK3CG,SHANK3,SOD1,SYNGAP1,TLR4
GO:BP	positive regulation of phosphorylation	GO:0042327	0.000362809	3.44032	596	60	12	19630	GRM5,IL1B,IL6,MAPK1,MTOR,NRG1,NTRK1,PIK3CA,PIK3CG,RELN,SLC1A1,TLR4
GO:BP	calcium-mediated signaling	GO:0019722	0.000368116	3.43402	138	60	7	19630	GRIN1,GRIN2A,GRIN2B,GRM5,HDAC4,MTOR,NRG1
GO:BP	regulation of nitrogen compound metabolic process	GO:0051171	0.000450722	3.34609	4466	60	32	19630	GRIN2A,GRM5,HDAC4,HNRNPU,IL1A,IL1B,IL6,MAPK1,MTHFR,MTOR,NGFR,NR4A2,NRG1,NTRK1,PAX6,PIK3CA,PIK3CG,RAI1,RBFOX1,RELN,RORA,SATB2,SETD2,SLC1A1,SLC6A3,SOD1,SOD2,TCF4,TERT,TLR4,UBE3A,VIP
GO:BP	cell junction organization	GO:0034330	0.000461129	3.33618	494	60	11	19630	GABRB3,GRM5,IL1B,NLGN2,NRG1,NTRK1,PAFAH1B1,RELN,SHANK3,SLC1A1,SYNGAP1
GO:BP	circadian rhythm	GO:0007623	0.000469273	3.32857	143	60	7	19630	HNRNPU,MTOR,NGFR,NTRK1,RAI1,RORA,UBE3A
GO:BP	positive regulation of protein kinase B signaling	GO:0051897	0.000469573	3.3283	87	60	6	19630	LRP2,NRG1,PIK3CA,PIK3CB,PIK3CD,PIK3CG
GO:BP	response to xenobiotic stimulus	GO:0009410	0.000492084	3.30796	144	60	7	19630	GRIN2A,IL1B,RORA,SLC12A5,SLC1A1,SLC1A2,SOD1
GO:BP	L-glutamate transmembrane transport	GO:0015813	0.000527317	3.27793	19	60	4	19630	GRM1,KCNJ10,SLC1A1,SLC1A2
GO:BP	postsynaptic density organization	GO:0097106	0.000527317	3.27793	19	60	4	19630	NLGN2,RELN,SHANK3,SYNGAP1
GO:BP	cellular response to chemical stress	GO:0062197	0.000546574	3.26235	217	60	8	19630	IL6,MAPK1,NR4A2,PIK3CA,SLC1A1,SOD1,SOD2,TLR4
GO:BP	positive regulation of small GTPase mediated signal transduction	GO:0051057	0.000558606	3.25289	47	60	5	19630	NRG1,NTRK1,PIK3CB,PIK3CG,RELN
GO:BP	cell morphogenesis involved in neuron differentiation	GO:0048667	0.000585384	3.23256	399	60	10	19630	NGFR,NR4A2,NTRK1,PAFAH1B1,PAX6,RELN,SHANK3,SOD1,SYNGAP1,TRIO
GO:BP	regulation of MAPK cascade	GO:0043408	0.000585499	3.23247	506	60	11	19630	GRM1,IL1B,IL6,MAPK1,NRG1,NTRK1,PAFAH1B1,PIK3CG,SOD1,SYNGAP1,TLR4
GO:BP	postsynaptic specialization organization	GO:0099084	0.000657643	3.18201	20	60	4	19630	NLGN2,RELN,SHANK3,SYNGAP1
GO:BP	negative regulation of developmental process	GO:0051093	0.000702523	3.15334	634	60	12	19630	HDAC4,HNRNPU,MAPK1,NGFR,PAX6,PIK3CB,RAI1,RORA,SLC6A4,SYNGAP1,TERT,TRIO
GO:BP	protein secretion	GO:0009306	0.000719864	3.14275	225	60	8	19630	IL1A,IL1B,IL1RN,IL6,NLGN2,PAFAH1B1,TLR4,VIP
GO:BP	establishment of protein localization to extracellular region	GO:0035592	0.000744518	3.12812	226	60	8	19630	IL1A,IL1B,IL1RN,IL6,NLGN2,PAFAH1B1,TLR4,VIP
GO:BP	positive regulation of transferase activity	GO:0051347	0.00083913	3.07617	415	60	10	19630	GRM5,IL1B,MAPK1,NRG1,NTRK1,PIK3CA,PIK3CG,RELN,SLC1A1,TLR4
GO:BP	regulation of primary metabolic process	GO:0080090	0.000872738	3.05912	4590	60	32	19630	GRIN2A,GRM5,HDAC4,HNRNPU,IL1A,IL1B,IL6,MAPK1,MTHFR,MTOR,NGFR,NR4A2,NRG1,NTRK1,PAX6,PIK3CA,PIK3CG,RAI1,RBFOX1,RELN,RORA,SATB2,SETD2,SLC1A1,SLC6A3,SOD1,SOD2,TCF4,TERT,TLR4,UBE3A,VIP
GO:BP	protein localization to extracellular region	GO:0071692	0.000878934	3.05604	231	60	8	19630	IL1A,IL1B,IL1RN,IL6,NLGN2,PAFAH1B1,TLR4,VIP
GO:BP	positive regulation of phosphate metabolic process	GO:0045937	0.000886029	3.05255	648	60	12	19630	GRM5,IL1B,IL6,MAPK1,MTOR,NRG1,NTRK1,PIK3CA,PIK3CG,RELN,SLC1A1,TLR4
GO:BP	positive regulation of phosphorus metabolic process	GO:0010562	0.000886029	3.05255	648	60	12	19630	GRM5,IL1B,IL6,MAPK1,MTOR,NRG1,NTRK1,PIK3CA,PIK3CG,RELN,SLC1A1,TLR4
GO:BP	positive regulation of protein phosphorylation	GO:0001934	0.00094385	3.0251	531	60	11	19630	GRM5,IL1B,IL6,MAPK1,MTOR,NRG1,PIK3CA,PIK3CG,RELN,SLC1A1,TLR4
GO:BP	neutrophil apoptotic process	GO:0001781	0.000963248	3.01626	6	60	3	19630	IL6,PIK3CB,PIK3CD
GO:BP	dopamine metabolic process	GO:0042417	0.000988387	3.00507	22	60	4	19630	GRIN2A,NR4A2,SLC1A1,SLC6A3
GO:BP	regulation of metabolic process	GO:0019222	0.00100437	2.99811	5695	60	36	19630	GRIN2A,GRM5,HDAC4,HNRNPU,IL1A,IL1B,IL6,MAPK1,MTHFR,MTOR,NGFR,NR4A2,NRG1,NTRK1,PAX6,PIK3CA,PIK3CB,PIK3CD,PIK3CG,RAI1,RBFOX1,RELN,RORA,SATB2,SETD2,SLC1A1,SLC6A3,SLC6A4,SOD1,SOD2,TCF4,TERT,TLR4,TSC2,UBE3A,VIP
GO:BP	dicarboxylic acid transport	GO:0006835	0.001133	2.94577	54	60	5	19630	GRM1,KCNJ10,LRP2,SLC1A1,SLC1A2
GO:BP	vasculature development	GO:0001944	0.0011344	2.94523	541	60	11	19630	IL1A,IL1B,LRP2,MAPK1,NGFR,PAX6,PIK3CB,RORA,SETD2,SLC1A1,SOD2
GO:BP	response to wounding	GO:0009611	0.00116497	2.93369	329	60	9	19630	GRIN2A,IL1A,IL6,MTOR,PAX6,SLC1A1,SLC1A2,SOD1,TLR4
GO:BP	response to cytokine	GO:0034097	0.00116548	2.93349	665	60	12	19630	HNRNPU,IL1A,IL1B,IL1RN,IL6,MAPK1,PAFAH1B1,PAX6,RORA,SETD2,SLC1A1,TLR4
GO:BP	neurotransmitter uptake	GO:0001504	0.00119374	2.92309	23	60	4	19630	KCNJ10,SLC1A2,SLC6A3,SLC6A4
GO:BP	response to ethanol	GO:0045471	0.00119374	2.92309	23	60	4	19630	GRIN1,GRIN2A,GRIN2B,SOD1
GO:BP	tube development	GO:0035295	0.00119778	2.92162	799	60	13	19630	IL1A,IL1B,LRP2,MAPK1,MTHFR,NGFR,PAX6,PIK3CB,PIK3CD,RORA,SETD2,SHANK3,SLC1A1
GO:BP	regulation of multicellular organismal development	GO:2000026	0.00120966	2.91734	941	60	14	19630	IL1A,IL1B,IL6,LRP2,MTOR,NGFR,NTRK1,PAFAH1B1,PAX6,PIK3CB,PIK3CD,RELN,SHANK3,SYNGAP1
GO:BP	animal organ morphogenesis	GO:0009887	0.00126709	2.89719	803	60	13	19630	LRP2,MAPK1,MTOR,NGFR,NRG1,PAFAH1B1,PAX6,SATB2,SETD2,SHANK3,SLC1A1,SLC6A4,SOD1
GO:BP	regulation of cell migration	GO:0030334	0.00134314	2.87188	674	60	12	19630	IL1B,MAPK1,MTOR,NGFR,NRG1,PAX6,PIK3CB,PIK3CD,PIK3CG,RELN,SOD2,TLR4
GO:BP	neuron projection morphogenesis	GO:0048812	0.00134329	2.87183	437	60	10	19630	LRP2,NGFR,NR4A2,NTRK1,PAFAH1B1,PAX6,RELN,SHANK3,SYNGAP1,TRIO
GO:BP	positive regulation of vascular endothelial growth factor production	GO:0010575	0.00142922	2.8449	24	60	4	19630	IL1A,IL1B,IL6,RORA
GO:BP	regulation of protein phosphorylation	GO:0001932	0.00156014	2.80684	818	60	13	19630	GRM5,IL1B,IL6,MAPK1,MTOR,NRG1,PAX6,PIK3CA,PIK3CG,RELN,SLC1A1,SOD1,TLR4
GO:BP	cellular response to organic cyclic compound	GO:0071407	0.00168781	2.77268	344	60	9	19630	GABRB3,HNRNPU,IL1B,MAPK1,PIK3CG,RORA,SLC1A1,SLC1A2,UBE3A
GO:BP	plasma membrane bounded cell projection morphogenesis	GO:0120039	0.00175207	2.75645	450	60	10	19630	LRP2,NGFR,NR4A2,NTRK1,PAFAH1B1,PAX6,RELN,SHANK3,SYNGAP1,TRIO
GO:BP	regulation of multicellular organism growth	GO:0040014	0.00177276	2.75135	59	60	5	19630	MBD5,PIK3CA,RAI1,SLC6A3,SOD1
GO:BP	regulation of cellular metabolic process	GO:0031323	0.00184003	2.73517	4736	60	32	19630	GRM5,HDAC4,HNRNPU,IL1A,IL1B,IL6,MAPK1,MTHFR,MTOR,NGFR,NR4A2,NRG1,NTRK1,PAX6,PIK3CA,PIK3CG,RAI1,RBFOX1,RELN,RORA,SATB2,SETD2,SLC1A1,SLC6A3,SOD1,SOD2,TCF4,TERT,TLR4,TSC2,UBE3A,VIP
GO:BP	cell projection morphogenesis	GO:0048858	0.00186056	2.73036	453	60	10	19630	LRP2,NGFR,NR4A2,NTRK1,PAFAH1B1,PAX6,RELN,SHANK3,SYNGAP1,TRIO
GO:BP	negative regulation of signal transduction	GO:0009968	0.0019865	2.70191	981	60	14	19630	IL1B,IL1RN,LRP2,MTOR,NGFR,NR4A2,PAFAH1B1,PIK3CB,RORA,SOD2,SYNGAP1,TERT,TLR4,TSC2
GO:BP	developmental growth	GO:0048589	0.00205447	2.6873	458	60	10	19630	MBD5,MTOR,PIK3CA,RAI1,SLC12A5,SLC1A2,SLC6A3,SLC6A4,SOD1,UBE3A
GO:BP	positive regulation of kinase activity	GO:0033674	0.0020904	2.67977	353	60	9	19630	GRM5,IL1B,NRG1,NTRK1,PIK3CA,PIK3CG,RELN,SLC1A1,TLR4
GO:BP	regulation of gene expression	GO:0010468	0.00210436	2.67688	4250	60	30	19630	GRM5,HDAC4,HNRNPU,IL1A,IL1B,IL6,MAPK1,MTOR,NGFR,NR4A2,NRG1,NTRK1,PAX6,PIK3CA,PIK3CB,PIK3CD,RAI1,RBFOX1,RELN,RORA,SATB2,SETD2,SLC6A4,SOD1,SOD2,TCF4,TERT,TLR4,UBE3A,VIP
GO:BP	regulation of protein modification process	GO:0031399	0.00213317	2.67097	1141	60	15	19630	GRM5,IL1B,IL6,MAPK1,MTHFR,MTOR,NRG1,PAX6,PIK3CA,PIK3CG,RELN,SLC1A1,SOD1,TLR4,UBE3A
GO:BP	positive regulation of macromolecule biosynthetic process	GO:0010557	0.00216357	2.66483	1474	60	17	19630	HDAC4,HNRNPU,IL1A,IL1B,IL6,MAPK1,MTOR,NGFR,NR4A2,PAX6,RAI1,RORA,SATB2,TCF4,TERT,TLR4,UBE3A
GO:BP	positive regulation of transcription, DNA-templated	GO:0045893	0.00228947	2.64026	1310	60	16	19630	HDAC4,HNRNPU,IL1A,IL1B,IL6,MTOR,NGFR,NR4A2,PAX6,RAI1,RORA,SATB2,TCF4,TERT,TLR4,UBE3A
GO:BP	positive regulation of nucleic acid-templated transcription	GO:1903508	0.00228947	2.64026	1310	60	16	19630	HDAC4,HNRNPU,IL1A,IL1B,IL6,MTOR,NGFR,NR4A2,PAX6,RAI1,RORA,SATB2,TCF4,TERT,TLR4,UBE3A
GO:BP	positive regulation of RNA biosynthetic process	GO:1902680	0.00233595	2.63154	1312	60	16	19630	HDAC4,HNRNPU,IL1A,IL1B,IL6,MTOR,NGFR,NR4A2,PAX6,RAI1,RORA,SATB2,TCF4,TERT,TLR4,UBE3A
GO:BP	regulation of vascular endothelial growth factor production	GO:0010574	0.00234441	2.62997	27	60	4	19630	IL1A,IL1B,IL6,RORA
GO:BP	cellular response to oxidative stress	GO:0034599	0.0023906	2.62149	182	60	7	19630	IL6,MAPK1,NR4A2,SLC1A1,SOD1,SOD2,TLR4
GO:BP	cation transmembrane transport	GO:0098655	0.00245944	2.60916	714	60	12	19630	GRIN1,GRIN2A,GRIN2B,KCNJ10,KCNQ2,NLGN2,PIK3CG,RELN,SHANK3,SLC12A5,SLC1A1,SLC1A2
GO:BP	regulation of macromolecule metabolic process	GO:0060255	0.00247905	2.60571	5333	60	34	19630	GRIN2A,GRM5,HDAC4,HNRNPU,IL1A,IL1B,IL6,MAPK1,MTHFR,MTOR,NGFR,NR4A2,NRG1,NTRK1,PAX6,PIK3CA,PIK3CB,PIK3CD,PIK3CG,RAI1,RBFOX1,RELN,RORA,SATB2,SETD2,SLC1A1,SLC6A4,SOD1,SOD2,TCF4,TERT,TLR4,UBE3A,VIP
GO:BP	regulation of cell motility	GO:2000145	0.00249564	2.60282	715	60	12	19630	IL1B,MAPK1,MTOR,NGFR,NRG1,PAX6,PIK3CB,PIK3CD,PIK3CG,RELN,SOD2,TLR4
GO:BP	cellular biosynthetic process	GO:0044249	0.00254994	2.59347	4802	60	32	19630	GRM5,HDAC4,HNRNPU,IL1A,IL1B,IL6,MAPK1,MTHFR,MTOR,NGFR,NR4A2,NRG1,NTRK1,PAX6,PIK3CA,PIK3CB,PIK3CD,PIK3CG,RAI1,RELN,RORA,SATB2,SETD2,SLC1A1,SLC1A2,SLC6A3,SOD1,SOD2,TCF4,TERT,TLR4,UBE3A
GO:BP	cell part morphogenesis	GO:0032990	0.00264363	2.5778	471	60	10	19630	LRP2,NGFR,NR4A2,NTRK1,PAFAH1B1,PAX6,RELN,SHANK3,SYNGAP1,TRIO
GO:BP	acidic amino acid transport	GO:0015800	0.0027289	2.56401	28	60	4	19630	GRM1,KCNJ10,SLC1A1,SLC1A2
GO:BP	rhythmic process	GO:0048511	0.00276432	2.55841	186	60	7	19630	HNRNPU,MTOR,NGFR,NTRK1,RAI1,RORA,UBE3A
GO:BP	neuron migration	GO:0001764	0.00284793	2.54547	118	60	6	19630	NR4A2,NRG1,PAFAH1B1,PAX6,RELN,SATB2
GO:BP	positive regulation of protein modification process	GO:0031401	0.00292626	2.53369	726	60	12	19630	GRM5,IL1B,IL6,MAPK1,MTOR,NRG1,PIK3CA,PIK3CG,RELN,SLC1A1,TLR4,UBE3A
GO:BP	regulation of protein localization	GO:0032880	0.00297062	2.52715	597	60	11	19630	IL1A,IL1B,IL6,NGFR,NLGN2,SETD2,SHANK3,SLC1A1,TERT,TLR4,VIP
GO:BP	regulation of protein kinase activity	GO:0045859	0.00337539	2.47168	484	60	10	19630	GRM5,IL1B,MTOR,NRG1,PIK3CA,PIK3CG,RELN,SLC1A1,SOD1,TLR4
GO:BP	regulation of small GTPase mediated signal transduction	GO:0051056	0.00341588	2.4665	192	60	7	19630	NRG1,NTRK1,PIK3CB,PIK3CG,RELN,SYNGAP1,TSC2
GO:BP	second-messenger-mediated signaling	GO:0019932	0.00341588	2.4665	192	60	7	19630	GRIN1,GRIN2A,GRIN2B,GRM5,HDAC4,MTOR,NRG1
GO:BP	organic substance biosynthetic process	GO:1901576	0.00354448	2.45045	4870	60	32	19630	GRM5,HDAC4,HNRNPU,IL1A,IL1B,IL6,MAPK1,MTHFR,MTOR,NGFR,NR4A2,NRG1,NTRK1,PAX6,PIK3CA,PIK3CB,PIK3CD,PIK3CG,RAI1,RELN,RORA,SATB2,SETD2,SLC1A1,SLC1A2,SLC6A3,SOD1,SOD2,TCF4,TERT,TLR4,UBE3A
GO:BP	amino acid import across plasma membrane	GO:0089718	0.0036359	2.43939	30	60	4	19630	GRM1,KCNJ10,SLC1A1,SLC1A2
GO:BP	regulation of transmembrane transport	GO:0034762	0.00383565	2.41616	380	60	9	19630	GRM5,KCNJ10,KCNQ2,NLGN2,PIK3CG,RELN,SHANK3,SLC1A2,TERT
GO:BP	cellular response to cytokine stimulus	GO:0071345	0.00383748	2.41595	613	60	11	19630	HNRNPU,IL1A,IL1B,IL1RN,IL6,MAPK1,PAFAH1B1,PAX6,RORA,SLC1A1,TLR4
GO:BP	regulation of locomotion	GO:0040012	0.00388067	2.41109	746	60	12	19630	IL1B,MAPK1,MTOR,NGFR,NRG1,PAX6,PIK3CB,PIK3CD,PIK3CG,RELN,SOD2,TLR4
GO:BP	phosphate-containing compound metabolic process	GO:0006796	0.00401362	2.39646	2307	60	21	19630	GRM5,HDAC4,HNRNPU,IL1B,IL6,MAPK1,MTOR,NRG1,NTRK1,PAX6,PIK3CA,PIK3CB,PIK3CD,PIK3CG,PTEN,RELN,RORA,SLC1A1,SOD1,TLR4,TRIO
GO:BP	positive regulation of synaptic transmission, glutamatergic	GO:0051968	0.00401927	2.39585	9	60	3	19630	NLGN2,RELN,SHANK3
GO:BP	positive regulation of cellular biosynthetic process	GO:0031328	0.00402546	2.39518	1542	60	17	19630	HDAC4,HNRNPU,IL1A,IL1B,IL6,MAPK1,MTOR,NGFR,NR4A2,PAX6,RAI1,RORA,SATB2,TCF4,TERT,TLR4,UBE3A
GO:BP	vascular endothelial growth factor production	GO:0010573	0.00416504	2.38038	31	60	4	19630	IL1A,IL1B,IL6,RORA
GO:BP	positive regulation of nucleobase-containing compound metabolic process	GO:0045935	0.00417068	2.37979	1546	60	17	19630	HDAC4,HNRNPU,IL1A,IL1B,IL6,MAPK1,MTOR,NGFR,NR4A2,PAX6,RAI1,RORA,SATB2,TCF4,TERT,TLR4,UBE3A
GO:BP	cell morphogenesis	GO:0000902	0.00421631	2.37507	752	60	12	19630	LRP2,NGFR,NR4A2,NRG1,NTRK1,PAFAH1B1,PAX6,RELN,SHANK3,SOD1,SYNGAP1,TRIO
GO:BP	import across plasma membrane	GO:0098739	0.00437391	2.35913	127	60	6	19630	GRM1,KCNJ10,LRP2,SLC12A5,SLC1A1,SLC1A2
GO:BP	positive regulation of cell migration	GO:0030335	0.00454918	2.34207	388	60	9	19630	IL1B,MAPK1,MTOR,PIK3CB,PIK3CD,PIK3CG,RELN,SOD2,TLR4
GO:BP	phosphorus metabolic process	GO:0006793	0.00455228	2.34177	2325	60	21	19630	GRM5,HDAC4,HNRNPU,IL1B,IL6,MAPK1,MTOR,NRG1,NTRK1,PAX6,PIK3CA,PIK3CB,PIK3CD,PIK3CG,PTEN,RELN,RORA,SLC1A1,SOD1,TLR4,TRIO
GO:BP	regulation of cellular component movement	GO:0051270	0.00464018	2.33347	759	60	12	19630	IL1B,MAPK1,MTOR,NGFR,NRG1,PAX6,PIK3CB,PIK3CD,PIK3CG,RELN,SOD2,TLR4
GO:BP	anion transport	GO:0006820	0.00474448	2.32381	390	60	9	19630	GABRB3,GRM1,GRM5,KCNJ10,LRP2,SLC12A5,SLC1A1,SLC1A2,SLC52A2
GO:BP	catechol-containing compound metabolic process	GO:0009712	0.00474919	2.32338	32	60	4	19630	GRIN2A,NR4A2,SLC1A1,SLC6A3
GO:BP	catecholamine metabolic process	GO:0006584	0.00474919	2.32338	32	60	4	19630	GRIN2A,NR4A2,SLC1A1,SLC6A3
GO:BP	biosynthetic process	GO:0009058	0.00475763	2.32261	4932	60	32	19630	GRM5,HDAC4,HNRNPU,IL1A,IL1B,IL6,MAPK1,MTHFR,MTOR,NGFR,NR4A2,NRG1,NTRK1,PAX6,PIK3CA,PIK3CB,PIK3CD,PIK3CG,RAI1,RELN,RORA,SATB2,SETD2,SLC1A1,SLC1A2,SLC6A3,SOD1,SOD2,TCF4,TERT,TLR4,UBE3A
GO:BP	positive regulation of cell population proliferation	GO:0008284	0.0047711	2.32138	627	60	11	19630	HNRNPU,IL1B,IL6,LRP2,MAPK1,NGFR,NRG1,PAX6,PIK3CD,TERT,TLR4
GO:BP	positive regulation of biosynthetic process	GO:0009891	0.00484236	2.31494	1563	60	17	19630	HDAC4,HNRNPU,IL1A,IL1B,IL6,MAPK1,MTOR,NGFR,NR4A2,PAX6,RAI1,RORA,SATB2,TCF4,TERT,TLR4,UBE3A
GO:BP	regulation of nucleobase-containing compound metabolic process	GO:0019219	0.00505608	2.29619	3210	60	25	19630	HDAC4,HNRNPU,IL1A,IL1B,IL6,MAPK1,MTOR,NGFR,NR4A2,NRG1,NTRK1,PAX6,PIK3CA,RAI1,RBFOX1,RELN,RORA,SATB2,SETD2,SOD2,TCF4,TERT,TLR4,UBE3A,VIP
GO:BP	positive regulation of protein kinase activity	GO:0045860	0.00508899	2.29337	292	60	8	19630	GRM5,IL1B,NRG1,PIK3CA,PIK3CG,RELN,SLC1A1,TLR4
GO:BP	cellular metal ion homeostasis	GO:0006875	0.00537439	2.26967	396	60	9	19630	GRIK2,GRIN1,GRIN2A,GRIN2B,GRM1,GRM5,IL1A,SLC1A1,SOD1
GO:BP	positive regulation of gliogenesis	GO:0014015	0.00539193	2.26826	33	60	4	19630	IL1B,IL6,LRP2,MTOR
GO:BP	central nervous system neuron differentiation	GO:0021953	0.00571992	2.24261	133	60	6	19630	NR4A2,PAFAH1B1,PAX6,RORA,SATB2,SHANK3
GO:BP	phosphatidylinositol-3-phosphate biosynthetic process	GO:0036092	0.00572932	2.2419	10	60	3	19630	PIK3CA,PIK3CB,PIK3CG
GO:BP	inflammatory cell apoptotic process	GO:0006925	0.00572932	2.2419	10	60	3	19630	IL6,PIK3CB,PIK3CD
GO:BP	blood vessel development	GO:0001568	0.00597403	2.22373	516	60	10	19630	IL1A,IL1B,LRP2,MAPK1,NGFR,PAX6,PIK3CB,RORA,SETD2,SLC1A1
GO:BP	positive regulation of RNA metabolic process	GO:0051254	0.00609311	2.21516	1412	60	16	19630	HDAC4,HNRNPU,IL1A,IL1B,IL6,MTOR,NGFR,NR4A2,PAX6,RAI1,RORA,SATB2,TCF4,TERT,TLR4,UBE3A
GO:BP	positive regulation of cell motility	GO:2000147	0.00619921	2.20766	403	60	9	19630	IL1B,MAPK1,MTOR,PIK3CB,PIK3CD,PIK3CG,RELN,SOD2,TLR4
GO:BP	positive regulation of protein metabolic process	GO:0051247	0.00634734	2.19741	1083	60	14	19630	GRM5,IL1B,IL6,MAPK1,MTOR,NGFR,NRG1,PIK3CA,PIK3CG,RELN,SLC1A1,TLR4,UBE3A,VIP
GO:BP	tube morphogenesis	GO:0035239	0.00654579	2.18404	648	60	11	19630	IL1A,IL1B,LRP2,MTHFR,NGFR,PIK3CB,PIK3CD,RORA,SETD2,SHANK3,SLC1A1
GO:BP	positive regulation of cellular component movement	GO:0051272	0.00685311	2.16411	408	60	9	19630	IL1B,MAPK1,MTOR,PIK3CB,PIK3CD,PIK3CG,RELN,SOD2,TLR4
GO:BP	amino acid import	GO:0043090	0.00686794	2.16317	35	60	4	19630	GRM1,KCNJ10,SLC1A1,SLC1A2
GO:BP	cell morphogenesis involved in differentiation	GO:0000904	0.00708195	2.14985	526	60	10	19630	NGFR,NR4A2,NTRK1,PAFAH1B1,PAX6,RELN,SHANK3,SOD1,SYNGAP1,TRIO
GO:BP	positive regulation of locomotion	GO:0040017	0.00771542	2.11264	414	60	9	19630	IL1B,MAPK1,MTOR,PIK3CB,PIK3CD,PIK3CG,RELN,SOD2,TLR4
GO:BP	positive regulation of excitatory postsynaptic potential	GO:2000463	0.00786067	2.10454	11	60	3	19630	NLGN2,RELN,SHANK3
GO:BP	epithelium development	GO:0060429	0.00798037	2.09798	948	60	13	19630	IL1B,LRP2,MAPK1,MTHFR,MTOR,NGFR,NRG1,PAFAH1B1,PAX6,PIK3CD,SETD2,SHANK3,SOD1
GO:BP	protein phosphorylation	GO:0006468	0.00802808	2.09539	1270	60	15	19630	GRM5,IL1B,IL6,MAPK1,MTOR,NRG1,NTRK1,PAX6,PIK3CA,PIK3CG,RELN,SLC1A1,SOD1,TLR4,TRIO
GO:BP	cellular component morphogenesis	GO:0032989	0.00822775	2.08472	535	60	10	19630	LRP2,NGFR,NR4A2,NTRK1,PAFAH1B1,PAX6,RELN,SHANK3,SYNGAP1,TRIO
GO:BP	regulation of response to stress	GO:0080134	0.00825996	2.08302	951	60	13	19630	IL1B,IL6,MAPK1,MTOR,PAFAH1B1,RORA,SETD2,SHANK3,SOD1,SOD2,TERT,TLR4,VIP
GO:BP	axonogenesis	GO:0007409	0.00869652	2.06065	314	60	8	19630	NGFR,NR4A2,NTRK1,PAFAH1B1,PAX6,RELN,SYNGAP1,TRIO
GO:BP	locomotory exploration behavior	GO:0035641	0.0104581	1.98055	12	60	3	19630	GAD1,NLGN2,SHANK3
GO:BP	negative regulation of catabolic process	GO:0009895	0.0133215	1.87545	236	60	7	19630	GRIN2A,HDAC4,HNRNPU,IL1B,MTOR,NRG1,VIP
GO:BP	response to amine	GO:0014075	0.0135659	1.86755	13	60	3	19630	GRIN2A,NR4A2,SLC1A1
GO:BP	response to amphetamine	GO:0001975	0.0135659	1.86755	13	60	3	19630	GRIN2A,NR4A2,SLC1A1
GO:BP	positive regulation of Ras protein signal transduction	GO:0046579	0.014449	1.84016	42	60	4	19630	NRG1,NTRK1,PIK3CB,PIK3CG
GO:BP	axon development	GO:0061564	0.0158957	1.79872	341	60	8	19630	NGFR,NR4A2,NTRK1,PAFAH1B1,PAX6,RELN,SYNGAP1,TRIO
GO:BP	positive regulation of Rac protein signal transduction	GO:0035022	0.0164058	1.785	2	60	2	19630	PIK3CB,PIK3CG
GO:BP	positive regulation of cellular protein metabolic process	GO:0032270	0.0170658	1.76787	1017	60	13	19630	GRM5,IL1B,IL6,MAPK1,MTOR,NGFR,NRG1,PIK3CA,PIK3CG,RELN,SLC1A1,TLR4,UBE3A
GO:BP	regulation of protein metabolic process	GO:0051246	0.0175342	1.75611	1913	60	18	19630	GRIN2A,GRM5,IL1B,IL6,MAPK1,MTHFR,MTOR,NGFR,NRG1,PAX6,PIK3CA,PIK3CG,RELN,SLC1A1,SOD1,TLR4,UBE3A,VIP
GO:BP	response to hormone	GO:0009725	0.0196473	1.7067	465	60	9	19630	HNRNPU,IL1RN,IL6,LRP2,MBD5,MTOR,NR4A2,TSC2,UBE3A
GO:BP	response to temperature stimulus	GO:0009266	0.0208835	1.6802	97	60	5	19630	GRIK2,IL1A,NGFR,SLC12A5,SOD1
GO:BP	response to cocaine	GO:0042220	0.0214883	1.6678	15	60	3	19630	SLC1A1,SLC1A2,SLC6A3
GO:BP	neutrophil homeostasis	GO:0001780	0.0214883	1.6678	15	60	3	19630	IL6,PIK3CB,PIK3CD
GO:BP	postsynapse organization	GO:0099173	0.021955	1.65847	98	60	5	19630	NLGN2,PAFAH1B1,RELN,SHANK3,SYNGAP1
GO:BP	positive regulation of cell differentiation	GO:0045597	0.02211	1.65541	599	60	10	19630	HNRNPU,IL1B,IL6,LRP2,MTOR,PAFAH1B1,PAX6,RELN,SHANK3,SOD2
GO:BP	regulation of RNA metabolic process	GO:0051252	0.0221696	1.65424	3013	60	23	19630	HDAC4,HNRNPU,IL1A,IL1B,IL6,MTOR,NGFR,NR4A2,NRG1,NTRK1,PAX6,RAI1,RBFOX1,RELN,RORA,SATB2,SETD2,SOD2,TCF4,TERT,TLR4,UBE3A,VIP
GO:BP	L-alpha-amino acid transmembrane transport	GO:1902475	0.0227641	1.64275	47	60	4	19630	GRM1,KCNJ10,SLC1A1,SLC1A2
GO:BP	neuromuscular process controlling balance	GO:0050885	0.0227641	1.64275	47	60	4	19630	NLGN2,PAFAH1B1,RBFOX1,SHANK3
GO:BP	transmembrane receptor protein tyrosine kinase signaling pathway	GO:0007169	0.0240674	1.61857	477	60	9	19630	MAPK1,MBD5,NGFR,NRG1,NTRK1,PIK3CA,PIK3CB,PIK3CD,TSC2
GO:BP	small GTPase mediated signal transduction	GO:0007264	0.0245133	1.6106	362	60	8	19630	NGFR,NRG1,NTRK1,PIK3CB,PIK3CG,RELN,SYNGAP1,TSC2
GO:BP	positive regulation of MAPK cascade	GO:0043410	0.0250064	1.60195	363	60	8	19630	GRM1,IL1B,IL6,NRG1,NTRK1,PIK3CG,SOD1,TLR4
GO:BP	positive regulation of cellular component organization	GO:0051130	0.0254099	1.595	748	60	11	19630	IL1A,IL1B,IL6,MAPK1,MTOR,NRG1,NTRK1,PAFAH1B1,RELN,SHANK3,TLR4
GO:BP	telencephalon development	GO:0021537	0.0258932	1.58681	173	60	6	19630	NRG1,PAFAH1B1,PAX6,RELN,SHANK3,SLC1A2
GO:BP	secretion	GO:0046903	0.0273826	1.56253	614	60	10	19630	IL1A,IL1B,IL1RN,IL6,NLGN2,NRG1,PAFAH1B1,SLC6A3,TLR4,VIP
GO:BP	response to peptide	GO:1901652	0.0289676	1.53809	266	60	7	19630	GRM5,MBD5,MTOR,NGFR,NR4A2,TLR4,TSC2
GO:BP	L-amino acid transport	GO:0015807	0.029192	1.53474	50	60	4	19630	GRM1,KCNJ10,SLC1A1,SLC1A2
GO:BP	embryonic morphogenesis	GO:0048598	0.0293114	1.53296	489	60	9	19630	IL1RN,LRP2,MAPK1,MTHFR,PAX6,SATB2,SETD2,SHANK3,SOD1
GO:BP	regulation of biosynthetic process	GO:0009889	0.0310037	1.50859	3307	60	24	19630	GRM5,HDAC4,HNRNPU,IL1A,IL1B,IL6,MAPK1,MTOR,NGFR,NR4A2,NRG1,NTRK1,PAX6,RAI1,RELN,RORA,SATB2,SETD2,SOD1,SOD2,TCF4,TERT,TLR4,UBE3A
GO:BP	growth	GO:0040007	0.0314721	1.50207	624	60	10	19630	MBD5,MTOR,PIK3CA,RAI1,SLC12A5,SLC1A2,SLC6A3,SLC6A4,SOD1,UBE3A
GO:BP	regulation of gliogenesis	GO:0014013	0.0316043	1.50025	51	60	4	19630	IL1B,IL6,LRP2,MTOR
GO:BP	response to oxidative stress	GO:0006979	0.0318924	1.49631	270	60	7	19630	IL6,MAPK1,NR4A2,SLC1A1,SOD1,SOD2,TLR4
GO:BP	phosphatidylinositol phosphate biosynthetic process	GO:0046854	0.0341601	1.46648	52	60	4	19630	PIK3CA,PIK3CB,PIK3CD,PIK3CG
GO:BP	associative learning	GO:0008306	0.0341601	1.46648	52	60	4	19630	GRIN2A,RELN,SLC1A1,SYNGAP1
GO:BP	monovalent inorganic cation homeostasis	GO:0055067	0.0352063	1.45338	108	60	5	19630	IL1A,KCNJ10,MAPK1,SLC12A5,UBE3A
GO:BP	response to inorganic substance	GO:0010035	0.0367348	1.43492	276	60	7	19630	IL1A,IL6,MAPK1,PIK3CA,SLC1A1,SOD1,SOD2
GO:BP	myeloid cell apoptotic process	GO:0033028	0.0382864	1.41696	18	60	3	19630	IL6,PIK3CB,PIK3CD
GO:BP	regulation of AMPA receptor activity	GO:2000311	0.0382864	1.41696	18	60	3	19630	NLGN2,RELN,SHANK3
GO:BP	adult behavior	GO:0030534	0.0384761	1.41481	110	60	5	19630	KCNJ10,NR4A2,PAFAH1B1,SLC1A1,SLC1A2
GO:BP	positive regulation of cell death	GO:0010942	0.0388907	1.41015	386	60	8	19630	GRIN2A,IL6,NGFR,PIK3CB,PIK3CD,SOD1,SOD2,TLR4
GO:BP	circadian regulation of gene expression	GO:0032922	0.0397231	1.40096	54	60	4	19630	HNRNPU,NGFR,RAI1,RORA
GO:BP	synapse assembly	GO:0007416	0.0401972	1.3958	111	60	5	19630	GABRB3,NLGN2,NRG1,NTRK1,SHANK3
GO:BP	tissue morphogenesis	GO:0048729	0.0421227	1.37548	512	60	9	19630	LRP2,MTHFR,MTOR,NGFR,NRG1,PAFAH1B1,PIK3CD,SETD2,SHANK3
GO:BP	dendritic spine development	GO:0060996	0.0427411	1.36915	55	60	4	19630	PAFAH1B1,RELN,SHANK3,SLC12A5
GO:BP	exploration behavior	GO:0035640	0.0453662	1.34327	19	60	3	19630	GAD1,NLGN2,SHANK3
GO:BP	neurotransmitter reuptake	GO:0098810	0.0453662	1.34327	19	60	3	19630	KCNJ10,SLC1A2,SLC6A4
GO:BP	regulation of nitric-oxide synthase activity	GO:0050999	0.0453662	1.34327	19	60	3	19630	IL1B,PIK3CB,TERT
GO:BP	negative regulation of intracellular signal transduction	GO:1902532	0.0466896	1.33078	396	60	8	19630	MTOR,PAFAH1B1,PIK3CB,RORA,SOD2,SYNGAP1,TLR4,TSC2
GO:BP	epithelial tube formation	GO:0072175	0.0476889	1.32158	115	60	5	19630	LRP2,MTHFR,PIK3CD,SETD2,SHANK3
GO:BP	cysteine transport	GO:0042883	0.0491204	1.30874	3	60	2	19630	SLC1A1,SLC1A2
GO:BP	positive regulation of neutrophil apoptotic process	GO:0033031	0.0491204	1.30874	3	60	2	19630	PIK3CB,PIK3CD
GO:BP	habenula development	GO:0021986	0.0491204	1.30874	3	60	2	19630	NR4A2,PAX6
GO:BP	epithalamus development	GO:0021538	0.0491204	1.30874	3	60	2	19630	NR4A2,PAX6
GO:BP	NMDA glutamate receptor clustering	GO:0097114	0.0491204	1.30874	3	60	2	19630	RELN,SHANK3
GO:BP	cysteine transmembrane transport	GO:1903712	0.0491204	1.30874	3	60	2	19630	SLC1A1,SLC1A2
GO:BP	regulation of macromolecule biosynthetic process	GO:0010556	0.0491897	1.30813	3161	60	23	19630	GRM5,HDAC4,HNRNPU,IL1A,IL1B,IL6,MAPK1,MTOR,NGFR,NR4A2,NRG1,NTRK1,PAX6,RAI1,RELN,RORA,SATB2,SETD2,SOD2,TCF4,TERT,TLR4,UBE3A
GO:BP	carboxylic acid transmembrane transport	GO:1905039	0.049721	1.30346	116	60	5	19630	GRM1,KCNJ10,LRP2,SLC1A1,SLC1A2
GO:CC	neuron projection	GO:0043005	2.59078e-15	14.5866	760	61	23	20220	GABRB3,GAD1,GRIA2,GRIN1,GRIN2A,GRM1,GRM5,HNRNPU,KCNQ2,LRP2,MAPT,MTOR,NRG1,NTRK1,PAFAH1B1,RELN,SHANK3,SLC12A5,SLC1A1,SLC1A2,SLC6A3,SOD1,SYNGAP1
GO:CC	synapse	GO:0045202	3.05478e-14	13.515	851	61	23	20220	GABRB3,GAD1,GRIA2,GRIK2,GRIK4,GRIN1,GRIN2A,GRIN2B,GRM1,GRM5,HDAC4,KCNJ10,NGFR,NLGN2,NRG1,PAFAH1B1,SHANK3,SLC12A5,SLC1A1,SLC1A2,SLC6A4,SYNGAP1,TSC2
GO:CC	cell projection	GO:0042995	4.25465e-13	12.3711	1467	61	27	20220	GABRB3,GAD1,GRIA2,GRIN1,GRIN2A,GRM1,GRM5,HNRNPU,KCNJ10,KCNQ2,LRP2,MAPK1,MAPT,MTOR,NRG1,NTRK1,PAFAH1B1,PIK3CA,PTEN,RELN,SHANK3,SLC12A5,SLC1A1,SLC1A2,SLC6A3,SOD1,SYNGAP1
GO:CC	plasma membrane bounded cell projection	GO:0120025	1.8281e-12	11.738	1415	61	26	20220	GABRB3,GAD1,GRIA2,GRIN1,GRIN2A,GRM1,GRM5,HNRNPU,KCNJ10,KCNQ2,LRP2,MAPK1,MAPT,MTOR,NRG1,NTRK1,PAFAH1B1,PIK3CA,RELN,SHANK3,SLC12A5,SLC1A1,SLC1A2,SLC6A3,SOD1,SYNGAP1
GO:CC	cell junction	GO:0030054	5.30411e-12	11.2754	1341	61	25	20220	GABRB3,GAD1,GRIA2,GRIK2,GRIK4,GRIN1,GRIN2A,GRIN2B,GRM1,GRM5,HDAC4,KCNJ10,MAPK1,NGFR,NLGN2,NRG1,PAFAH1B1,PIK3CA,SHANK3,SLC12A5,SLC1A1,SLC1A2,SLC6A4,SYNGAP1,TSC2
GO:CC	integral component of plasma membrane	GO:0005887	2.28636e-11	10.6409	916	61	21	20220	GABRB3,GRIA2,GRIK2,GRIK4,GRIN1,GRIN2A,GRIN2B,GRM1,GRM5,IL6,KCNQ2,NLGN2,NRG1,NTRK1,SLC12A5,SLC1A1,SLC1A2,SLC52A2,SLC6A3,SLC6A4,TLR4
GO:CC	intrinsic component of plasma membrane	GO:0031226	7.96587e-11	10.0988	977	61	21	20220	GABRB3,GRIA2,GRIK2,GRIK4,GRIN1,GRIN2A,GRIN2B,GRM1,GRM5,IL6,KCNQ2,NLGN2,NRG1,NTRK1,SLC12A5,SLC1A1,SLC1A2,SLC52A2,SLC6A3,SLC6A4,TLR4
GO:CC	somatodendritic compartment	GO:0036477	1.25239e-10	9.90226	396	61	15	20220	GRIA2,GRIK2,GRIN1,GRM1,HNRNPU,LRP2,MAPT,MTOR,PAFAH1B1,RELN,SLC12A5,SLC1A1,SLC6A3,SOD1,SYNGAP1
GO:CC	cell periphery	GO:0071944	4.34134e-10	9.36238	4186	61	38	20220	GABRB3,GAD1,GRIA2,GRIK2,GRIK4,GRIN1,GRIN2A,GRIN2B,GRM1,GRM5,IL6,KCNJ10,KCNQ2,LRP2,MAPK1,MAPT,NGFR,NLGN2,NRG1,NRXN1,NTRK1,PAFAH1B1,PIK3CA,PIK3CB,PIK3CG,PTEN,RELN,SHANK3,SLC12A5,SLC1A1,SLC1A2,SLC52A2,SLC6A3,SLC6A4,SOD1,SYNGAP1,TERT,TLR4
GO:CC	postsynapse	GO:0098794	8.3747e-10	9.07703	370	61	14	20220	GABRB3,GRIA2,GRIK2,GRIK4,GRIN1,GRIN2A,GRIN2B,GRM1,GRM5,NGFR,NLGN2,SHANK3,SYNGAP1,TSC2
GO:CC	plasma membrane	GO:0005886	9.70385e-10	9.01306	3819	61	36	20220	GABRB3,GRIA2,GRIK2,GRIK4,GRIN1,GRIN2A,GRIN2B,GRM1,GRM5,IL6,KCNJ10,KCNQ2,LRP2,MAPK1,MAPT,NGFR,NLGN2,NRG1,NRXN1,NTRK1,PIK3CA,PIK3CB,PIK3CG,PTEN,RELN,SHANK3,SLC12A5,SLC1A1,SLC1A2,SLC52A2,SLC6A3,SLC6A4,SOD1,SYNGAP1,TERT,TLR4
GO:CC	neuron to neuron synapse	GO:0098984	2.04718e-09	8.68884	188	61	11	20220	GRIK2,GRIK4,GRIN2A,GRIN2B,GRM1,GRM5,NGFR,NLGN2,SHANK3,SYNGAP1,TSC2
GO:CC	postsynaptic membrane	GO:0045211	1.6439e-08	7.78412	168	61	10	20220	GABRB3,GRIA2,GRIK2,GRIK4,GRIN1,GRIN2A,GRIN2B,GRM1,GRM5,NLGN2
GO:CC	synaptic membrane	GO:0097060	1.64479e-08	7.78389	228	61	11	20220	GABRB3,GRIA2,GRIK2,GRIK4,GRIN1,GRIN2A,GRIN2B,GRM1,GRM5,NLGN2,SLC1A2
GO:CC	postsynaptic specialization	GO:0099572	4.48291e-08	7.34844	186	61	10	20220	GRIK2,GRIN2A,GRIN2B,GRM1,GRM5,NGFR,NLGN2,SHANK3,SYNGAP1,TSC2
GO:CC	receptor complex	GO:0043235	4.74964e-08	7.32334	326	61	12	20220	GABRB3,GRIA2,GRIK2,GRIK4,GRIN1,GRIN2A,GRIN2B,GRM1,IL6,LRP2,NTRK1,TLR4
GO:CC	ionotropic glutamate receptor complex	GO:0008328	1.61732e-07	6.79121	34	61	6	20220	GRIA2,GRIK2,GRIK4,GRIN1,GRIN2A,GRIN2B
GO:CC	plasma membrane region	GO:0098590	2.09754e-07	6.67829	788	61	16	20220	GABRB3,GRIA2,GRIK2,GRIK4,GRIN1,GRIN2A,GRIN2B,GRM1,GRM5,KCNJ10,LRP2,MAPK1,NLGN2,SLC1A1,SLC1A2,SLC6A3
GO:CC	neurotransmitter receptor complex	GO:0098878	2.33141e-07	6.63238	36	61	6	20220	GRIA2,GRIK2,GRIK4,GRIN1,GRIN2A,GRIN2B
GO:CC	dendrite	GO:0030425	2.36431e-07	6.6263	293	61	11	20220	GRIA2,GRIN1,GRM1,HNRNPU,LRP2,MAPT,MTOR,RELN,SLC1A1,SOD1,SYNGAP1
GO:CC	dendritic tree	GO:0097447	2.4506e-07	6.61073	294	61	11	20220	GRIA2,GRIN1,GRM1,HNRNPU,LRP2,MAPT,MTOR,RELN,SLC1A1,SOD1,SYNGAP1
GO:CC	asymmetric synapse	GO:0032279	3.59486e-07	6.44432	166	61	9	20220	GRIK2,GRIN2A,GRIN2B,GRM1,GRM5,NGFR,SHANK3,SYNGAP1,TSC2
GO:CC	postsynaptic density	GO:0014069	3.59486e-07	6.44432	166	61	9	20220	GRIK2,GRIN2A,GRIN2B,GRM1,GRM5,NGFR,SHANK3,SYNGAP1,TSC2
GO:CC	plasma membrane signaling receptor complex	GO:0098802	1.62859e-06	5.78819	136	61	8	20220	GRIA2,GRIK2,GRIK4,GRIN1,GRIN2A,GRIN2B,GRM1,IL6
GO:CC	membrane protein complex	GO:0098796	4.10126e-06	5.38708	971	61	16	20220	GABRB3,GRIA2,GRIK2,GRIK4,GRIN1,GRIN2A,GRIN2B,GRM1,IL6,KCNQ2,PIK3CA,PIK3CB,PIK3CG,SLC1A2,SLC6A3,TLR4
GO:CC	axon	GO:0030424	1.13884e-05	4.94354	331	61	10	20220	GAD1,KCNQ2,LRP2,MAPT,NRG1,NTRK1,PAFAH1B1,SLC1A2,SLC6A3,SOD1
GO:CC	cell body	GO:0044297	8.0722e-05	4.09301	225	61	8	20220	GRIK2,KCNJ10,PAFAH1B1,SLC12A5,SLC1A1,SLC1A2,SLC6A3,SOD1
GO:CC	ion channel complex	GO:0034702	0.000105231	3.97786	233	61	8	20220	GABRB3,GRIA2,GRIK2,GRIK4,GRIN1,GRIN2A,GRIN2B,KCNQ2
GO:CC	plasma membrane protein complex	GO:0098797	0.000136311	3.86547	433	61	10	20220	GRIA2,GRIK2,GRIK4,GRIN1,GRIN2A,GRIN2B,GRM1,IL6,KCNQ2,SLC6A3
GO:CC	cation channel complex	GO:0034703	0.000233322	3.63204	178	61	7	20220	GRIA2,GRIK2,GRIK4,GRIN1,GRIN2A,GRIN2B,KCNQ2
GO:CC	NMDA selective glutamate receptor complex	GO:0017146	0.000317396	3.4984	8	61	3	20220	GRIN1,GRIN2A,GRIN2B
GO:CC	postsynaptic specialization membrane	GO:0099634	0.000482706	3.31632	70	61	5	20220	GRIN2A,GRIN2B,GRM1,GRM5,NLGN2
GO:CC	transmembrane transporter complex	GO:1902495	0.000681227	3.16671	299	61	8	20220	GABRB3,GRIA2,GRIK2,GRIK4,GRIN1,GRIN2A,GRIN2B,KCNQ2
GO:CC	transporter complex	GO:1990351	0.000910736	3.04061	311	61	8	20220	GABRB3,GRIA2,GRIK2,GRIK4,GRIN1,GRIN2A,GRIN2B,KCNQ2
GO:CC	glutamatergic synapse	GO:0098978	0.00101183	2.99489	222	61	7	20220	GRIK2,GRIN2A,GRM1,NRG1,SHANK3,SLC1A2,SYNGAP1
GO:CC	phosphatidylinositol 3-kinase complex, class IA	GO:0005943	0.00196325	2.70702	2	61	2	20220	PIK3CA,PIK3CG
GO:CC	postsynaptic density membrane	GO:0098839	0.00341221	2.46696	50	61	4	20220	GRIN2A,GRIN2B,GRM1,GRM5
GO:CC	neuronal cell body	GO:0043025	0.00433738	2.36277	185	61	6	20220	GRIK2,PAFAH1B1,SLC12A5,SLC1A1,SLC6A3,SOD1
GO:CC	phosphatidylinositol 3-kinase complex	GO:0005942	0.00846941	2.07215	22	61	3	20220	PIK3CA,PIK3CB,PIK3CG
GO:CC	presynaptic membrane	GO:0042734	0.0103006	1.98714	66	61	4	20220	GRIK2,GRIK4,GRIN2A,SLC1A2
GO:CC	membrane	GO:0016020	0.0110761	1.95561	7788	61	39	20220	GABRB3,GRIA2,GRIK2,GRIK4,GRIN1,GRIN2A,GRIN2B,GRM1,GRM5,IL6,KCNJ10,KCNQ2,LRP2,MAPK1,MAPT,MTOR,NGFR,NLGN2,NRG1,NRXN1,NTRK1,PAFAH1B1,PIK3CA,PIK3CB,PIK3CG,PTEN,RELN,SHANK3,SLC12A5,SLC1A1,SLC1A2,SLC52A2,SLC6A3,SLC6A4,SOD1,SYNGAP1,TERT,TLR4,TSC2
GO:CC	phosphatidylinositol 3-kinase complex, class I	GO:0097651	0.0117337	1.93056	4	61	2	20220	PIK3CA,PIK3CG
GO:CC	phosphatidylinositol 3-kinase complex, class IB	GO:0005944	0.0117337	1.93056	4	61	2	20220	PIK3CA,PIK3CG
GO:CC	kainate selective glutamate receptor complex	GO:0032983	0.0117337	1.93056	4	61	2	20220	GRIK2,GRIK4
GO:CC	cell surface	GO:0009986	0.0153241	1.81462	596	61	9	20220	GRIN2A,HNRNPU,LRP2,NGFR,NTRK1,SLC1A1,SLC1A2,SLC6A3,TLR4
GO:CC	integral component of synaptic membrane	GO:0099699	0.0198436	1.70238	78	61	4	20220	GRIK4,GRIN2A,NLGN2,SLC1A2
GO:CC	intrinsic component of synaptic membrane	GO:0099240	0.0303451	1.51791	87	61	4	20220	GRIK4,GRIN2A,NLGN2,SLC1A2
GO:CC	astrocyte projection	GO:0097449	0.0408289	1.38903	7	61	2	20220	KCNJ10,SLC1A2
KEGG	Glutamatergic synapse	KEGG:04724	1.14172e-09	8.94244	110	55	12	7480	GRIA2,GRIK2,GRIK4,GRIN1,GRIN2A,GRIN2B,GRM1,GRM5,MAPK1,SHANK3,SLC1A1,SLC1A2
KEGG	Spinocerebellar ataxia	KEGG:05017	3.63689e-07	6.43927	142	55	11	7480	GRIA2,GRIN1,GRIN2A,GRIN2B,GRM1,MTOR,PIK3CA,PIK3CB,PIK3CD,RELN,RORA
KEGG	EGFR tyrosine kinase inhibitor resistance	KEGG:01521	6.9876e-06	5.15567	79	55	8	7480	IL6,MAPK1,MTOR,NRG1,PIK3CA,PIK3CB,PIK3CD,PTEN
KEGG	Long-term potentiation	KEGG:04720	3.85189e-05	4.41433	67	55	7	7480	GRIA2,GRIN1,GRIN2A,GRIN2B,GRM1,GRM5,MAPK1
KEGG	Central carbon metabolism in cancer	KEGG:05230	6.34318e-05	4.19769	72	55	7	7480	MAPK1,MTOR,NTRK1,PIK3CA,PIK3CB,PIK3CD,PTEN
KEGG	Phospholipase D signaling pathway	KEGG:04072	7.12308e-05	4.14733	145	55	9	7480	GRM1,GRM5,MAPK1,MTOR,PIK3CA,PIK3CB,PIK3CD,PIK3CG,TSC2
KEGG	PI3K-Akt signaling pathway	KEGG:04151	7.22267e-05	4.1413	347	55	13	7480	IL6,MAPK1,MTOR,NGFR,NTRK1,PIK3CA,PIK3CB,PIK3CD,PIK3CG,PTEN,RELN,TLR4,TSC2
KEGG	Cellular senescence	KEGG:04218	0.000138933	3.85719	157	55	9	7480	IL1A,IL6,MAPK1,MTOR,PIK3CA,PIK3CB,PIK3CD,PTEN,TSC2
KEGG	Alzheimer disease	KEGG:05010	0.000178398	3.74861	376	55	13	7480	GRIN1,GRIN2A,GRIN2B,GRM5,IL1A,IL1B,IL6,MAPK1,MAPT,MTOR,PIK3CA,PIK3CB,PIK3CD
KEGG	Prion disease	KEGG:05020	0.000229287	3.63962	267	55	11	7480	GRIN1,GRIN2A,GRIN2B,IL1A,IL1B,IL6,MAPK1,PIK3CA,PIK3CB,PIK3CD,SOD1
KEGG	PD-L1 expression and PD-1 checkpoint pathway in cancer	KEGG:05235	0.000231181	3.63605	87	55	7	7480	MAPK1,MTOR,PIK3CA,PIK3CB,PIK3CD,PTEN,TLR4
KEGG	FoxO signaling pathway	KEGG:04068	0.000273967	3.5623	127	55	8	7480	GRM1,IL6,MAPK1,PIK3CA,PIK3CB,PIK3CD,PTEN,SOD2
KEGG	Longevity regulating pathway - multiple species	KEGG:04213	0.000316763	3.49927	59	55	6	7480	MTOR,PIK3CA,PIK3CB,PIK3CD,SOD1,SOD2
KEGG	Ras signaling pathway	KEGG:04014	0.000380718	3.4194	227	55	10	7480	GRIN1,GRIN2A,GRIN2B,MAPK1,NGFR,NTRK1,PIK3CA,PIK3CB,PIK3CD,SYNGAP1
KEGG	Pathways of neurodegeneration - multiple diseases	KEGG:05022	0.000391019	3.4078	470	55	14	7480	GRIA2,GRIN1,GRIN2A,GRIN2B,GRM1,GRM5,IL1A,IL1B,IL6,MAPK1,MAPT,MTOR,SLC6A3,SOD1
KEGG	AGE-RAGE signaling pathway in diabetic complications	KEGG:04933	0.000550383	3.25933	99	55	7	7480	IL1A,IL1B,IL6,MAPK1,PIK3CA,PIK3CB,PIK3CD
KEGG	Toll-like receptor signaling pathway	KEGG:04620	0.000550383	3.25933	99	55	7	7480	IL1B,IL6,MAPK1,PIK3CA,PIK3CB,PIK3CD,TLR4
KEGG	Chagas disease	KEGG:05142	0.000716153	3.14499	103	55	7	7480	IL1B,IL6,MAPK1,PIK3CA,PIK3CB,PIK3CD,TLR4
KEGG	Nicotine addiction	KEGG:05033	0.000868364	3.0613	41	55	5	7480	GABRB3,GRIA2,GRIN1,GRIN2A,GRIN2B
KEGG	Type II diabetes mellitus	KEGG:04930	0.00123752	2.90745	44	55	5	7480	MAPK1,MTOR,PIK3CA,PIK3CB,PIK3CD
KEGG	HIF-1 signaling pathway	KEGG:04066	0.00124454	2.90499	112	55	7	7480	IL6,MAPK1,MTOR,PIK3CA,PIK3CB,PIK3CD,TLR4
KEGG	Glioma	KEGG:05214	0.00150609	2.82215	77	55	6	7480	MAPK1,MTOR,PIK3CA,PIK3CB,PIK3CD,PTEN
KEGG	Influenza A	KEGG:05164	0.00151309	2.82013	160	55	8	7480	IL1A,IL1B,IL6,MAPK1,PIK3CA,PIK3CB,PIK3CD,TLR4
KEGG	Cocaine addiction	KEGG:05030	0.00190814	2.71939	48	55	5	7480	GRIA2,GRIN1,GRIN2A,GRIN2B,SLC6A3
KEGG	cAMP signaling pathway	KEGG:04024	0.0020969	2.67842	219	55	9	7480	GRIA2,GRIN1,GRIN2A,GRIN2B,MAPK1,PIK3CA,PIK3CB,PIK3CD,VIP
KEGG	ErbB signaling pathway	KEGG:04012	0.0026558	2.5758	85	55	6	7480	MAPK1,MTOR,NRG1,PIK3CA,PIK3CB,PIK3CD
KEGG	Longevity regulating pathway	KEGG:04211	0.00323571	2.49003	88	55	6	7480	MTOR,PIK3CA,PIK3CB,PIK3CD,SOD2,TSC2
KEGG	Measles	KEGG:05162	0.00398191	2.39991	134	55	7	7480	IL1A,IL1B,IL6,PIK3CA,PIK3CB,PIK3CD,TLR4
KEGG	Yersinia infection	KEGG:05135	0.0043778	2.35874	136	55	7	7480	IL1B,IL6,MAPK1,PIK3CA,PIK3CB,PIK3CD,TLR4
KEGG	Inflammatory bowel disease	KEGG:05321	0.00524707	2.28008	59	55	5	7480	IL1A,IL1B,IL6,RORA,TLR4
KEGG	Autophagy - animal	KEGG:04140	0.00526672	2.27846	140	55	7	7480	MAPK1,MTOR,PIK3CA,PIK3CB,PIK3CD,PTEN,TSC2
KEGG	Choline metabolism in cancer	KEGG:05231	0.0056085	2.25115	97	55	6	7480	MAPK1,MTOR,PIK3CA,PIK3CB,PIK3CD,TSC2
KEGG	Prostate cancer	KEGG:05215	0.0056085	2.25115	97	55	6	7480	MAPK1,MTOR,PIK3CA,PIK3CB,PIK3CD,PTEN
KEGG	Endometrial cancer	KEGG:05213	0.00569226	2.24472	60	55	5	7480	MAPK1,PIK3CA,PIK3CB,PIK3CD,PTEN
KEGG	Amoebiasis	KEGG:05146	0.00665232	2.17703	100	55	6	7480	IL1B,IL6,PIK3CA,PIK3CB,PIK3CD,TLR4
KEGG	C-type lectin receptor signaling pathway	KEGG:04625	0.00784566	2.10537	103	55	6	7480	IL1B,IL6,MAPK1,PIK3CA,PIK3CB,PIK3CD
KEGG	mTOR signaling pathway	KEGG:04150	0.00849911	2.07063	151	55	7	7480	MAPK1,MTOR,PIK3CA,PIK3CB,PIK3CD,PTEN,TSC2
KEGG	Human papillomavirus infection	KEGG:05165	0.00890813	2.05021	327	55	10	7480	MAPK1,MTOR,PIK3CA,PIK3CB,PIK3CD,PTEN,RELN,TERT,TSC2,UBE3A
KEGG	Acute myeloid leukemia	KEGG:05221	0.00900822	2.04536	66	55	5	7480	MAPK1,MTOR,PIK3CA,PIK3CB,PIK3CD
KEGG	Insulin resistance	KEGG:04931	0.0102084	1.99104	108	55	6	7480	IL6,MTOR,PIK3CA,PIK3CB,PIK3CD,PTEN
KEGG	Aldosterone-regulated sodium reabsorption	KEGG:04960	0.0102719	1.98835	36	55	4	7480	MAPK1,PIK3CA,PIK3CB,PIK3CD
KEGG	Rap1 signaling pathway	KEGG:04015	0.0108378	1.96506	211	55	8	7480	GRIN1,GRIN2A,GRIN2B,MAPK1,NGFR,PIK3CA,PIK3CB,PIK3CD
KEGG	Amphetamine addiction	KEGG:05031	0.0111404	1.9531	69	55	5	7480	GRIA2,GRIN1,GRIN2A,GRIN2B,SLC6A3
KEGG	Lipid and atherosclerosis	KEGG:05417	0.0111993	1.95081	212	55	8	7480	IL1B,IL6,MAPK1,PIK3CA,PIK3CB,PIK3CD,SOD2,TLR4
KEGG	Neuroactive ligand-receptor interaction	KEGG:04080	0.0117122	1.93136	338	55	10	7480	GABRB3,GRIA2,GRIK2,GRIK4,GRIN1,GRIN2A,GRIN2B,GRM1,GRM5,VIP
KEGG	Cholinergic synapse	KEGG:04725	0.011877	1.92529	111	55	6	7480	KCNQ2,MAPK1,PIK3CA,PIK3CB,PIK3CD,PIK3CG
KEGG	TNF signaling pathway	KEGG:04668	0.0124788	1.90383	112	55	6	7480	IL1B,IL6,MAPK1,PIK3CA,PIK3CB,PIK3CD
KEGG	Melanoma	KEGG:05218	0.0136396	1.8652	72	55	5	7480	MAPK1,PIK3CA,PIK3CB,PIK3CD,PTEN
KEGG	Hepatocellular carcinoma	KEGG:05225	0.0142381	1.84655	164	55	7	7480	MAPK1,MTOR,PIK3CA,PIK3CB,PIK3CD,PTEN,TERT
KEGG	Inositol phosphate metabolism	KEGG:00562	0.0145612	1.8368	73	55	5	7480	PIK3CA,PIK3CB,PIK3CD,PIK3CG,PTEN
KEGG	Human cytomegalovirus infection	KEGG:05163	0.0163743	1.78584	224	55	8	7480	IL1B,IL6,MAPK1,MTOR,PIK3CA,PIK3CB,PIK3CD,TSC2
KEGG	Thyroid hormone signaling pathway	KEGG:04919	0.0174008	1.75943	119	55	6	7480	MAPK1,MTOR,PIK3CA,PIK3CB,PIK3CD,TSC2
KEGG	Neurotrophin signaling pathway	KEGG:04722	0.0174008	1.75943	119	55	6	7480	MAPK1,NGFR,NTRK1,PIK3CA,PIK3CB,PIK3CD
KEGG	Neutrophil extracellular trap formation	KEGG:04613	0.0177816	1.75003	170	55	7	7480	HDAC4,MAPK1,MTOR,PIK3CA,PIK3CB,PIK3CD,TLR4
KEGG	Pertussis	KEGG:05133	0.0187319	1.72742	77	55	5	7480	IL1A,IL1B,IL6,MAPK1,TLR4
KEGG	Pancreatic cancer	KEGG:05212	0.0199038	1.70106	78	55	5	7480	MAPK1,MTOR,PIK3CA,PIK3CB,PIK3CD
KEGG	Osteoclast differentiation	KEGG:04380	0.0199297	1.7005	122	55	6	7480	IL1A,IL1B,MAPK1,PIK3CA,PIK3CB,PIK3CD
KEGG	Huntington disease	KEGG:05016	0.0236109	1.62689	300	55	9	7480	GRIA2,GRIN1,GRIN2B,GRM5,KCNJ10,MTOR,SLC1A2,SOD1,SOD2
KEGG	Salmonella infection	KEGG:05132	0.0269441	1.56954	241	55	8	7480	IL1B,IL6,MAPK1,PIK3CA,PIK3CB,PIK3CD,PIK3CG,TLR4
KEGG	Colorectal cancer	KEGG:05210	0.0349358	1.45673	88	55	5	7480	MAPK1,MTOR,PIK3CA,PIK3CB,PIK3CD
KEGG	Kaposi sarcoma-associated herpesvirus infection	KEGG:05167	0.0350577	1.45522	190	55	7	7480	IL6,MAPK1,MTOR,PIK3CA,PIK3CB,PIK3CD,PIK3CG
KEGG	Insulin signaling pathway	KEGG:04910	0.0387158	1.41211	138	55	6	7480	MAPK1,MTOR,PIK3CA,PIK3CB,PIK3CD,TSC2
KEGG	Circadian entrainment	KEGG:04713	0.0496965	1.30367	95	55	5	7480	GRIA2,GRIN1,GRIN2A,GRIN2B,MAPK1
HP	Abnormal emotion/affect behavior	HP:0100851	1.56952e-08	7.80423	664	47	27	4502	GABRB3,GRIA2,GRIN1,GRIN2A,GRIN2B,HDAC4,MAPK1,MAPT,MBD5,NTRK1,PIK3CA,RAI1,SATB2,SETD2,SHANK3,SLC1A2,SLC52A2,SLC6A3,SLC6A4,SOD1,SYNGAP1,TCF4,TERT,TLR4,TRIO,TSC2,UBE3A
HP	Abnormal aggressive, impulsive or violent behavior	HP:0006919	3.79437e-08	7.42086	338	47	20	4502	GABRB3,GRIA2,GRIN1,GRIN2A,GRIN2B,HDAC4,MAPK1,MAPT,MBD5,NTRK1,RAI1,SATB2,SETD2,SHANK3,SLC52A2,SLC6A4,SYNGAP1,TCF4,TRIO,TSC2
HP	Generalized-onset seizure	HP:0002197	5.54189e-08	7.25634	345	47	20	4502	GABRB3,GAD1,GRIK2,GRIN1,GRIN2A,GRIN2B,KCNJ10,MAPK1,MBD5,MTHFR,MTOR,PAFAH1B1,PIK3CD,RELN,SATB2,SETD2,SLC12A5,SYNGAP1,TCF4,UBE3A
HP	Motor seizure	HP:0020219	6.16532e-08	7.21004	347	47	20	4502	GABRB3,GAD1,GRIA2,GRIK2,GRIN1,GRIN2A,GRIN2B,MAPK1,MBD5,MTHFR,PAFAH1B1,PIK3CA,PIK3CD,RELN,SETD2,SLC12A5,SYNGAP1,TCF4,TSC2,UBE3A
HP	Self-injurious behavior	HP:0100716	1.43204e-07	6.84405	176	47	15	4502	GRIA2,GRIN1,GRIN2B,HDAC4,MAPK1,MBD5,NTRK1,RAI1,SATB2,SHANK3,SLC6A4,SYNGAP1,TCF4,TRIO,TSC2
HP	Dialeptic seizure	HP:0011146	1.60688e-07	6.79402	210	47	16	4502	GABRB3,GRIN1,GRIN2A,GRIN2B,MBD5,MTHFR,MTOR,PAFAH1B1,RELN,SATB2,SETD2,SLC12A5,SYNGAP1,TCF4,TSC2,UBE3A
HP	Focal-onset seizure	HP:0007359	4.7882e-07	6.31983	302	47	18	4502	GABRB3,GRIA2,GRIK2,GRIN1,GRIN2A,GRIN2B,MBD5,MTHFR,MTOR,PAFAH1B1,PIK3CA,RELN,SETD2,SLC12A5,SYNGAP1,TCF4,TERT,TSC2
HP	Stereotypy	HP:0000733	1.53001e-06	5.81531	244	47	16	4502	GABRB3,GRIA2,GRIK2,GRIN1,GRIN2A,GRIN2B,HDAC4,MAPT,MBD5,RAI1,SHANK3,SYNGAP1,TCF4,TRIO,TSC2,UBE3A
HP	Non-motor seizure	HP:0033259	2.91888e-06	5.53478	183	47	14	4502	GABRB3,GRIN1,GRIN2A,GRIN2B,MBD5,MTHFR,PAFAH1B1,RELN,SATB2,SETD2,SLC12A5,SYNGAP1,TCF4,UBE3A
HP	Focal impaired awareness seizure	HP:0002384	6.221e-06	5.20614	103	47	11	4502	GRIN1,GRIN2A,GRIN2B,MBD5,MTOR,PAFAH1B1,RELN,SETD2,SYNGAP1,TCF4,TSC2
HP	Generalized-onset motor seizure	HP:0032677	7.69746e-06	5.11365	197	47	14	4502	GABRB3,GAD1,GRIN1,GRIN2A,GRIN2B,MBD5,MTHFR,PAFAH1B1,PIK3CD,SETD2,SLC12A5,SYNGAP1,TCF4,UBE3A
HP	Generalized non-motor (absence) seizure	HP:0002121	1.34036e-05	4.87278	171	47	13	4502	GABRB3,GRIN1,GRIN2A,GRIN2B,MBD5,MTHFR,PAFAH1B1,SATB2,SETD2,SLC12A5,SYNGAP1,TCF4,UBE3A
HP	Involuntary movements	HP:0004305	2.23725e-05	4.65028	1047	47	29	4502	GABRB3,GRIA2,GRIK2,GRIN1,GRIN2A,GRIN2B,GRM1,HDAC4,KCNJ10,MAPK1,MAPT,MBD5,NR4A2,PIK3CA,PIK3CD,RAI1,RORA,SETD2,SHANK3,SLC1A2,SLC52A2,SLC6A3,SOD1,SYNGAP1,TCF4,TERT,TRIO,TSC2,UBE3A
HP	Intellectual disability	HP:0001249	3.16037e-05	4.50026	1746	47	37	4502	GABRB3,GAD1,GRIA2,GRIK2,GRIN1,GRIN2A,GRIN2B,GRM1,HDAC4,HNRNPU,KCNJ10,LRP2,MAPK1,MBD5,MTHFR,MTOR,NRXN1,NTRK1,PAFAH1B1,PAX6,PIK3CA,PIK3CD,RAI1,RELN,RORA,SATB2,SETD2,SHANK3,SLC12A5,SLC1A1,SLC1A2,SYNGAP1,TCF4,TERT,TRIO,TSC2,UBE3A
HP	Autistic behavior	HP:0000729	3.45513e-05	4.46154	605	47	22	4502	GABRB3,GRIA2,GRIK2,GRIN1,GRIN2A,GRIN2B,HDAC4,MAPT,MBD5,MTOR,PIK3CA,RAI1,RORA,SATB2,SETD2,SHANK3,SLC1A2,SYNGAP1,TCF4,TRIO,TSC2,UBE3A
HP	Bilateral tonic-clonic seizure	HP:0002069	3.60789e-05	4.44275	303	47	16	4502	GABRB3,GAD1,GRIA2,GRIN1,GRIN2A,GRIN2B,HNRNPU,MAPT,MBD5,MTHFR,RELN,SETD2,SLC12A5,SYNGAP1,TCF4,UBE3A
HP	Autosomal dominant inheritance	HP:0000006	3.98667e-05	4.39939	1759	47	37	4502	GABRB3,GRIA2,GRIN1,GRIN2A,GRIN2B,GRM1,HDAC4,HNRNPU,IL1B,IL1RN,IL6,MAPK1,MAPT,MBD5,MTHFR,MTOR,NR4A2,PAFAH1B1,PAX6,PIK3CA,PIK3CD,RAI1,RELN,RORA,SATB2,SETD2,SHANK3,SLC12A5,SLC1A2,SLC6A4,SOD1,SYNGAP1,TCF4,TERT,TRIO,TSC2,UBE3A
HP	Tonic seizure	HP:0032792	4.88481e-05	4.31115	97	47	10	4502	GABRB3,GRIA2,GRIN1,GRIN2A,GRIN2B,MBD5,PAFAH1B1,PIK3CA,SYNGAP1,TCF4
HP	Myoclonic seizure	HP:0032794	5.1331e-05	4.28962	191	47	13	4502	GABRB3,GAD1,GRIN1,GRIN2A,GRIN2B,MBD5,MTHFR,PAFAH1B1,PIK3CD,SETD2,SLC12A5,SYNGAP1,TCF4
HP	Abnormality of movement	HP:0100022	8.05776e-05	4.09379	1901	47	38	4502	GABRB3,GAD1,GRIA2,GRIK2,GRIN1,GRIN2A,GRIN2B,GRM1,HDAC4,KCNJ10,MAPK1,MAPT,MBD5,MTHFR,MTOR,NR4A2,NRXN1,NTRK1,PAX6,PIK3CA,PIK3CD,RAI1,RORA,SATB2,SETD2,SHANK3,SLC12A5,SLC1A2,SLC52A2,SLC6A3,SOD1,SYNGAP1,TCF4,TERT,TLR4,TRIO,TSC2,UBE3A
HP	Typical absence seizure	HP:0011147	8.63709e-05	4.06363	55	47	8	4502	GABRB3,GRIN1,GRIN2A,GRIN2B,MBD5,SATB2,SYNGAP1,TCF4
HP	Focal motor seizure	HP:0011153	8.75409e-05	4.05779	103	47	10	4502	GRIN1,GRIN2A,GRIN2B,MBD5,PAFAH1B1,PIK3CA,RELN,SLC12A5,SYNGAP1,TCF4
HP	Abnormal central motor function	HP:0011442	0.000169529	3.77076	1843	47	37	4502	GABRB3,GAD1,GRIA2,GRIK2,GRIN1,GRIN2A,GRIN2B,GRM1,HDAC4,KCNJ10,MAPK1,MAPT,MBD5,MTHFR,MTOR,NR4A2,PAFAH1B1,PAX6,PIK3CA,PIK3CD,RAI1,RORA,SATB2,SETD2,SHANK3,SLC12A5,SLC1A2,SLC52A2,SLC6A3,SOD1,SYNGAP1,TCF4,TERT,TLR4,TRIO,TSC2,UBE3A
HP	Behavioral abnormality	HP:0000708	0.000184163	3.7348	1749	47	36	4502	GABRB3,GRIA2,GRIK2,GRIN1,GRIN2A,GRIN2B,HDAC4,IL6,KCNJ10,MAPK1,MAPT,MBD5,MTHFR,MTOR,NR4A2,NRXN1,NTRK1,PIK3CA,RAI1,RELN,RORA,SATB2,SETD2,SHANK3,SLC1A2,SLC52A2,SLC6A3,SLC6A4,SOD1,SYNGAP1,TCF4,TERT,TLR4,TRIO,TSC2,UBE3A
HP	Functional abnormality of the gastrointestinal tract	HP:0012719	0.000186447	3.72944	995	47	27	4502	GRIN1,GRIN2B,GRM1,IL6,MAPK1,MAPT,MBD5,NR4A2,NRXN1,NTRK1,PIK3CA,PIK3CD,RAI1,RELN,SATB2,SETD2,SHANK3,SLC1A2,SLC52A2,SLC6A3,SOD1,SYNGAP1,TCF4,TERT,TLR4,TSC2,UBE3A
HP	Abnormal esophagus physiology	HP:0025270	0.000226215	3.64548	732	47	23	4502	GRIN1,GRIN2B,GRM1,MAPK1,MAPT,MBD5,NR4A2,NRXN1,NTRK1,PIK3CD,RAI1,RELN,SATB2,SETD2,SHANK3,SLC1A2,SLC52A2,SLC6A3,SOD1,SYNGAP1,TCF4,TERT,UBE3A
HP	Impairment in personality functioning	HP:0031466	0.000247121	3.60709	673	47	22	4502	GABRB3,GRIK2,GRIN2A,MAPK1,MAPT,MBD5,NR4A2,NTRK1,PIK3CA,RAI1,RELN,RORA,SATB2,SETD2,SLC1A2,SLC6A4,SOD1,SYNGAP1,TCF4,TERT,TSC2,UBE3A
HP	Aggressive behavior	HP:0000718	0.000323647	3.48993	223	47	13	4502	GABRB3,GRIN2A,HDAC4,MAPK1,MAPT,MBD5,SATB2,SETD2,SHANK3,SLC52A2,TCF4,TRIO,TSC2
HP	Abnormality of higher mental function	HP:0011446	0.000370271	3.43148	2457	47	42	4502	GABRB3,GAD1,GRIA2,GRIK2,GRIN1,GRIN2A,GRIN2B,GRM1,HDAC4,HNRNPU,KCNJ10,LRP2,MAPK1,MAPT,MBD5,MTHFR,MTOR,NR4A2,NRXN1,NTRK1,PAFAH1B1,PAX6,PIK3CA,PIK3CD,RAI1,RELN,RORA,SATB2,SETD2,SHANK3,SLC12A5,SLC1A1,SLC1A2,SLC6A3,SOD1,SYNGAP1,TCF4,TERT,TLR4,TRIO,TSC2,UBE3A
HP	Sporadic	HP:0003745	0.000589258	3.22969	96	47	9	4502	MAPT,MTOR,NR4A2,PAFAH1B1,PIK3CA,RAI1,SHANK3,TSC2,UBE3A
HP	Generalized myoclonic seizure	HP:0002123	0.000591495	3.22805	159	47	11	4502	GABRB3,GRIN1,GRIN2B,MBD5,MTHFR,PAFAH1B1,PIK3CD,SETD2,SLC12A5,SYNGAP1,TCF4
HP	Neurodevelopmental delay	HP:0012758	0.000627751	3.20221	2028	47	38	4502	GABRB3,GAD1,GRIA2,GRIK2,GRIN1,GRIN2A,GRIN2B,GRM1,HDAC4,HNRNPU,IL1RN,KCNJ10,LRP2,MAPK1,MBD5,MTHFR,MTOR,NTRK1,PAFAH1B1,PAX6,PIK3CA,PIK3CD,RAI1,RELN,RORA,SATB2,SETD2,SHANK3,SLC12A5,SLC1A2,SLC6A3,SOD1,SYNGAP1,TCF4,TERT,TRIO,TSC2,UBE3A
HP	Global developmental delay	HP:0001263	0.000655266	3.18358	1635	47	34	4502	GABRB3,GAD1,GRIA2,GRIK2,GRIN1,GRIN2A,GRIN2B,GRM1,HDAC4,HNRNPU,KCNJ10,LRP2,MAPK1,MTHFR,MTOR,NTRK1,PAFAH1B1,PAX6,PIK3CA,PIK3CD,RAI1,RELN,RORA,SATB2,SETD2,SHANK3,SLC12A5,SLC1A2,SLC6A3,SYNGAP1,TCF4,TERT,TRIO,UBE3A
HP	Sleep disturbance	HP:0002360	0.000696747	3.15692	533	47	19	4502	GRIK2,GRIN1,GRIN2A,GRIN2B,HDAC4,MAPT,MBD5,NR4A2,PIK3CA,RAI1,SATB2,SHANK3,SOD1,SYNGAP1,TCF4,TERT,TRIO,TSC2,UBE3A
HP	Neurodevelopmental abnormality	HP:0012759	0.000698228	3.156	2500	47	42	4502	GABRB3,GAD1,GRIA2,GRIK2,GRIN1,GRIN2A,GRIN2B,GRM1,HDAC4,HNRNPU,IL1RN,KCNJ10,LRP2,MAPK1,MAPT,MBD5,MTHFR,MTOR,NRXN1,NTRK1,PAFAH1B1,PAX6,PIK3CA,PIK3CD,RAI1,RELN,RORA,SATB2,SETD2,SHANK3,SLC12A5,SLC1A1,SLC1A2,SLC6A3,SOD1,SYNGAP1,TCF4,TERT,TLR4,TRIO,TSC2,UBE3A
HP	Seizure	HP:0001250	0.000712376	3.14729	1734	47	35	4502	GABRB3,GAD1,GRIA2,GRIK2,GRIN1,GRIN2A,GRIN2B,GRM1,HDAC4,HNRNPU,KCNJ10,LRP2,MAPK1,MAPT,MBD5,MTHFR,MTOR,PAFAH1B1,PIK3CA,PIK3CD,RAI1,RELN,RORA,SATB2,SETD2,SHANK3,SLC12A5,SLC1A2,SYNGAP1,TCF4,TERT,TLR4,TRIO,TSC2,UBE3A
HP	Atonic seizure	HP:0010819	0.000838237	3.07663	100	47	9	4502	GABRB3,GRIN1,GRIN2A,GRIN2B,MBD5,PAFAH1B1,PIK3CA,SYNGAP1,TCF4
HP	Epileptic spasm	HP:0011097	0.00094437	3.02486	204	47	12	4502	GAD1,GRIK2,GRIN1,GRIN2A,GRIN2B,MAPK1,MBD5,PAFAH1B1,PIK3CA,SYNGAP1,TCF4,TSC2
HP	Abnormality of the gastrointestinal tract	HP:0011024	0.00115952	2.93572	1578	47	33	4502	GRIN1,GRIN2B,GRM1,HDAC4,HNRNPU,IL1B,IL1RN,IL6,LRP2,MAPK1,MAPT,MBD5,MTOR,NR4A2,NRXN1,NTRK1,PIK3CA,PIK3CD,RAI1,RELN,SATB2,SETD2,SHANK3,SLC1A2,SLC52A2,SLC6A3,SOD1,SYNGAP1,TCF4,TERT,TLR4,TSC2,UBE3A
HP	Epileptic encephalopathy	HP:0200134	0.00127402	2.89482	105	47	9	4502	GABRB3,GRIN1,GRIN2A,GRIN2B,HNRNPU,NRXN1,PAFAH1B1,SLC1A2,SYNGAP1
HP	Hyperactivity	HP:0000752	0.00134319	2.87186	499	47	18	4502	GABRB3,GRIK2,GRIN2A,HDAC4,MAPK1,MBD5,MTOR,NTRK1,PIK3CA,RAI1,SATB2,SETD2,SHANK3,SLC1A2,SYNGAP1,TRIO,TSC2,UBE3A
HP	Generalized tonic seizure	HP:0010818	0.00153514	2.81385	79	47	8	4502	GABRB3,GRIN1,GRIN2A,GRIN2B,MBD5,PAFAH1B1,SYNGAP1,TCF4
HP	Language impairment	HP:0002463	0.00233931	2.63091	899	47	24	4502	GRIA2,GRIK2,GRIN1,GRIN2A,GRIN2B,GRM1,HNRNPU,KCNJ10,MAPK1,MAPT,MBD5,PAFAH1B1,RAI1,RORA,SATB2,SETD2,SHANK3,SLC1A2,SLC6A3,SOD1,SYNGAP1,TCF4,TRIO,UBE3A
HP	Abnormal muscle tone	HP:0003808	0.00248454	2.60475	1912	47	36	4502	GABRB3,GAD1,GRIA2,GRIK2,GRIN1,GRIN2A,GRIN2B,GRM1,HDAC4,HNRNPU,KCNJ10,MAPK1,MAPT,MBD5,MTHFR,MTOR,NR4A2,NRXN1,PAFAH1B1,PAX6,PIK3CA,PIK3CD,RAI1,RELN,RORA,SATB2,SETD2,SHANK3,SLC1A2,SLC52A2,SLC6A3,SOD1,SYNGAP1,TCF4,TERT,UBE3A
HP	Abnormal cerebral white matter morphology	HP:0002500	0.00302652	2.51906	983	47	25	4502	GAD1,GRIK2,GRIN1,GRIN2A,GRIN2B,HNRNPU,LRP2,MAPT,MBD5,MTHFR,MTOR,PAFAH1B1,PAX6,PIK3CA,RAI1,RELN,RORA,SATB2,SETD2,SHANK3,SLC1A2,SYNGAP1,TCF4,TSC2,UBE3A
HP	Absent speech	HP:0001344	0.00303997	2.51713	317	47	14	4502	GRIA2,GRIN1,GRIN2B,GRM1,HNRNPU,KCNJ10,SATB2,SLC1A2,SLC6A3,SOD1,SYNGAP1,TCF4,TRIO,UBE3A
HP	Brain imaging abnormality	HP:0410263	0.00367983	2.43417	119	47	9	4502	MAPT,MTHFR,PIK3CA,RAI1,SATB2,SETD2,SYNGAP1,TERT,UBE3A
HP	Abnormality of the cerebral subcortex	HP:0010993	0.00451623	2.34522	1078	47	26	4502	GAD1,GRIK2,GRIN1,GRIN2A,GRIN2B,HNRNPU,LRP2,MAPT,MBD5,MTHFR,MTOR,NR4A2,PAFAH1B1,PAX6,PIK3CA,RAI1,RELN,RORA,SATB2,SETD2,SHANK3,SLC1A2,SYNGAP1,TCF4,TSC2,UBE3A
HP	Eyelid myoclonus	HP:0025097	0.00497838	2.30291	42	47	6	4502	GRIN1,GRIN2B,MBD5,RORA,SYNGAP1,TCF4
HP	EEG abnormality	HP:0002353	0.00542347	2.26572	491	47	17	4502	GABRB3,GAD1,GRIK2,GRIN1,GRIN2A,GRIN2B,HNRNPU,MAPT,MTHFR,PAFAH1B1,PAX6,PIK3CA,RAI1,RELN,SLC1A2,SYNGAP1,UBE3A
HP	Abnormal nervous system physiology	HP:0012638	0.0078528	2.10498	3279	47	46	4502	GABRB3,GAD1,GRIA2,GRIK2,GRIN1,GRIN2A,GRIN2B,GRM1,HDAC4,HNRNPU,IL1RN,IL6,KCNJ10,LRP2,MAPK1,MAPT,MBD5,MTHFR,MTOR,NR4A2,NRXN1,NTRK1,PAFAH1B1,PAX6,PIK3CA,PIK3CD,RAI1,RELN,RORA,SATB2,SETD2,SHANK3,SLC12A5,SLC1A1,SLC1A2,SLC52A2,SLC6A3,SLC6A4,SOD1,SYNGAP1,TCF4,TERT,TLR4,TRIO,TSC2,UBE3A
HP	Abnormal eating behavior	HP:0100738	0.0079838	2.09779	98	47	8	4502	IL6,KCNJ10,MAPT,MBD5,SATB2,SETD2,SYNGAP1,UBE3A
HP	Myoclonus	HP:0001336	0.00919384	2.0365	348	47	14	4502	GABRB3,GRIK2,GRIN1,GRIN2A,GRIN2B,MAPT,MBD5,PIK3CA,RORA,SLC1A2,SYNGAP1,TCF4,TERT,UBE3A
HP	Abnormal nervous system morphology	HP:0012639	0.00957615	2.01881	2689	47	42	4502	GABRB3,GAD1,GRIA2,GRIK2,GRIN1,GRIN2A,GRIN2B,GRM1,HDAC4,HNRNPU,IL6,KCNJ10,LRP2,MAPK1,MAPT,MBD5,MTHFR,MTOR,NR4A2,NTRK1,PAFAH1B1,PAX6,PIK3CA,PIK3CD,RAI1,RELN,RORA,SATB2,SETD2,SHANK3,SLC12A5,SLC1A2,SLC52A2,SLC6A3,SOD1,SYNGAP1,TCF4,TERT,TLR4,TRIO,TSC2,UBE3A
HP	Hypotonia	HP:0001252	0.00968878	2.01373	1622	47	32	4502	GABRB3,GAD1,GRIK2,GRIN1,GRIN2A,GRIN2B,GRM1,HDAC4,HNRNPU,KCNJ10,MAPK1,MBD5,MTHFR,MTOR,NRXN1,PAFAH1B1,PAX6,PIK3CA,PIK3CD,RAI1,RELN,RORA,SATB2,SETD2,SHANK3,SLC1A2,SLC52A2,SLC6A3,SOD1,SYNGAP1,TCF4,UBE3A
HP	Oculogyric crisis	HP:0010553	0.00979778	2.00887	47	47	6	4502	GRIN1,GRIN2B,MBD5,SLC6A3,SYNGAP1,TCF4
HP	Abnormality of central nervous system electrophysiology	HP:0030178	0.0104649	1.98026	515	47	17	4502	GABRB3,GAD1,GRIK2,GRIN1,GRIN2A,GRIN2B,HNRNPU,MAPT,MTHFR,PAFAH1B1,PAX6,PIK3CA,RAI1,RELN,SLC1A2,SYNGAP1,UBE3A
HP	Short attention span	HP:0000736	0.011329	1.94581	461	47	16	4502	GABRB3,GRIK2,GRIN2A,HDAC4,MAPK1,MBD5,NTRK1,PIK3CA,RAI1,SATB2,SETD2,SLC1A2,SYNGAP1,TRIO,TSC2,UBE3A
HP	Neurological speech impairment	HP:0002167	0.013934	1.85592	1469	47	30	4502	GRIA2,GRIK2,GRIN1,GRIN2A,GRIN2B,GRM1,HNRNPU,KCNJ10,MAPK1,MAPT,MBD5,MTOR,NR4A2,PAX6,PIK3CA,RAI1,RELN,RORA,SATB2,SETD2,SHANK3,SLC1A2,SLC6A3,SOD1,SYNGAP1,TCF4,TERT,TRIO,TSC2,UBE3A
HP	Deeply set eye	HP:0000490	0.0146522	1.8341	220	47	11	4502	HDAC4,MAPK1,NTRK1,PIK3CA,PIK3CD,RAI1,SATB2,SHANK3,SYNGAP1,TCF4,UBE3A
HP	Gastroesophageal reflux	HP:0002020	0.0174781	1.7575	421	47	15	4502	GRIN1,GRIN2B,MAPK1,MBD5,NRXN1,PIK3CD,RAI1,SATB2,SETD2,SHANK3,SLC1A2,SLC6A3,SYNGAP1,TCF4,TERT
HP	Abnormal nervous system electrophysiology	HP:0001311	0.0191407	1.71804	599	47	18	4502	GABRB3,GAD1,GRIK2,GRIN1,GRIN2A,GRIN2B,HNRNPU,MAPT,MTHFR,NTRK1,PAFAH1B1,PAX6,PIK3CA,RAI1,RELN,SLC1A2,SYNGAP1,UBE3A
HP	Wide mouth	HP:0000154	0.0200148	1.69865	185	47	10	4502	MAPK1,MBD5,MTOR,NRXN1,PIK3CA,RAI1,SYNGAP1,TCF4,TRIO,UBE3A
HP	Status epilepticus	HP:0002133	0.0209898	1.67799	186	47	10	4502	GRIN1,GRIN2A,GRIN2B,MBD5,PIK3CA,SLC12A5,SLC1A2,SYNGAP1,TCF4,TSC2
HP	Delayed speech and language development	HP:0000750	0.0215503	1.66655	869	47	22	4502	GRIA2,GRIK2,GRIN1,GRIN2A,GRIN2B,GRM1,HNRNPU,KCNJ10,MAPK1,MBD5,RAI1,RORA,SATB2,SETD2,SHANK3,SLC1A2,SLC6A3,SOD1,SYNGAP1,TCF4,TRIO,UBE3A
HP	Abnormality of coordination	HP:0011443	0.0227874	1.64231	1017	47	24	4502	GABRB3,GRIA2,GRIN2A,GRM1,KCNJ10,MAPT,MBD5,MTHFR,PAFAH1B1,PAX6,PIK3CA,PIK3CD,RAI1,RORA,SETD2,SLC1A2,SLC52A2,SOD1,SYNGAP1,TCF4,TERT,TLR4,TRIO,UBE3A
HP	Aplasia/Hypoplasia of the corpus callosum	HP:0007370	0.0258126	1.58817	741	47	20	4502	GAD1,GRIK2,GRIN1,GRIN2A,GRIN2B,HNRNPU,LRP2,MBD5,MTHFR,PAFAH1B1,PAX6,RAI1,RELN,RORA,SETD2,SHANK3,SLC1A2,SYNGAP1,TCF4,UBE3A
HP	Obsessive-compulsive behavior	HP:0000722	0.0337638	1.47155	119	47	8	4502	GRIA2,HDAC4,MAPK1,MAPT,SLC6A4,SYNGAP1,TRIO,UBE3A
HP	Morphological central nervous system abnormality	HP:0002011	0.0378679	1.42173	2549	47	40	4502	GABRB3,GAD1,GRIA2,GRIK2,GRIN1,GRIN2A,GRIN2B,GRM1,HDAC4,HNRNPU,IL6,KCNJ10,LRP2,MAPK1,MAPT,MBD5,MTHFR,MTOR,NR4A2,PAFAH1B1,PAX6,PIK3CA,PIK3CD,RAI1,RELN,RORA,SATB2,SETD2,SHANK3,SLC12A5,SLC1A2,SLC6A3,SOD1,SYNGAP1,TCF4,TERT,TLR4,TRIO,TSC2,UBE3A
HP	Thin corpus callosum	HP:0033725	0.0379527	1.42076	760	47	20	4502	GAD1,GRIK2,GRIN1,GRIN2A,GRIN2B,HNRNPU,LRP2,MBD5,MTHFR,PAFAH1B1,PAX6,RAI1,RELN,RORA,SETD2,SHANK3,SLC1A2,SYNGAP1,TCF4,UBE3A
HP	Bilateral generalized polymicrogyria	HP:0032410	0.0398929	1.3991	36	47	5	4502	GRIN1,GRIN2B,MBD5,SYNGAP1,TCF4
HP	Focal non-motor seizure	HP:0032679	0.0412473	1.3846	60	47	6	4502	GRIN1,GRIN2B,MBD5,RELN,SYNGAP1,TCF4
HP	Polyphagia	HP:0002591	0.0412473	1.3846	60	47	6	4502	IL6,MAPT,MBD5,SATB2,SETD2,UBE3A
HP	Abnormality of brain morphology	HP:0012443	0.0458132	1.33901	2336	47	38	4502	GABRB3,GAD1,GRIA2,GRIK2,GRIN1,GRIN2A,GRIN2B,GRM1,HDAC4,HNRNPU,IL6,KCNJ10,LRP2,MAPK1,MAPT,MBD5,MTHFR,MTOR,NR4A2,PAFAH1B1,PAX6,PIK3CA,PIK3CD,RAI1,RELN,RORA,SATB2,SETD2,SHANK3,SLC12A5,SLC1A2,SOD1,SYNGAP1,TCF4,TERT,TRIO,TSC2,UBE3A
HP	Abnormal corpus callosum morphology	HP:0001273	0.0488497	1.31114	842	47	21	4502	GAD1,GRIK2,GRIN1,GRIN2A,GRIN2B,HNRNPU,LRP2,MBD5,MTHFR,MTOR,PAFAH1B1,PAX6,RAI1,RELN,RORA,SETD2,SHANK3,SLC1A2,SYNGAP1,TCF4,UBE3A

## Sheet: Table 5 - overlap hits
query	subject.seqnames	subject.start	subject.end	subject.width	subject.strand	subject.maf	subject.cadd	subject.genes
HNRNPU	chr1	4240433	4240433	1	*	0	19.69	HNRNPU
HNRNPU	chr1	4243664	4243664	1	*	0.003	16.05	HNRNPU
CNTN2	chr1	62565771	62565771	1	*	0	12.26	CNTN2
CNTN2	chr1	62578859	62578859	1	*	0.003	9.23	CNTN2
CNTN2	chr1	62582197	62582197	1	*	0	16.82	CNTN2
CNTN2	chr1	62585295	62585295	1	*	0	40	CNTN2
CNTN2	chr1	62585295	62585295	1	*	0	40	CNTN2
CNTN2	chr1	62590334	62590334	1	*	0.001	35	CNTN2
CNTN2	chr1	62593302	62593302	1	*	0.001	22	CNTN2
CRP	chr1	91224828	91224828	1	*	0.033	15.43	CRP
CRP	chr1	91224828	91224828	1	*	0.033	15.43	CRP
CRP	chr1	91225164	91225164	1	*	0.001	CRP
CRP	chr1	91225172	91225172	1	*	0.001	26.6	CRP
CRP	chr1	91225361	91225361	1	*	0	18.62	CRP
CRP	chr1	91225472	91225472	1	*	0.001	9.61	CRP
CRP	chr1	91225589	91225589	1	*	0.003	22.9	CRP
NTRK1	chr1	94085646	94085646	1	*	0.001	17.05	NTRK1
NTRK1	chr1	94085672	94085672	1	*	0	NTRK1
NTRK1	chr1	94085672	94085672	1	*	0	NTRK1
NTRK1	chr1	94085673	94085673	1	*	0	NTRK1
NTRK1	chr1	94085673	94085673	1	*	0	NTRK1
NTRK1	chr1	94085679	94085679	1	*	0	NTRK1
NTRK1	chr1	94085679	94085679	1	*	0	NTRK1
NTRK1	chr1	94089144	94089144	1	*	0.001	16.94	NTRK1
NTRK1	chr1	94089606	94089606	1	*	0.016	34	NTRK1
NTRK1	chr1	94090751	94090751	1	*	0.001	17.14	NTRK1
NTRK1	chr1	94091134	94091134	1	*	0	24.7	NTRK1
EPHB2	chr1	201993037	201993037	1	*	0	27.8	EPHB2
MTHFR	chr1	212660676	212660676	1	*	0	32	MTHFR
MTHFR	chr1	212664938	212664938	1	*	0.001	20.3	MTHFR
MTOR	chr1	213215046	213215046	1	*	0	MTOR
MTOR	chr1	213217674	213217674	1	*	0.001	12.86	MTOR
MTOR	chr1	213265785	213265785	1	*	0.001	22.6	ANGPTL7;MTOR
MTOR	chr1	213265857	213265857	1	*	0	34	ANGPTL7;MTOR
MTOR	chr1	213269640	213269640	1	*	0.003	19.48	ANGPTL7;MTOR
MTOR	chr1	213318148	213318148	1	*	0.001	10.69	MTOR
MTOR	chr1	213323639	213323639	1	*	0	MTOR
MTOR	chr1	213323639	213323639	1	*	0	MTOR
MTOR	chr1	213323639	213323639	1	*	0	MTOR
MTOR	chr1	213324134	213324134	1	*	0	34	MTOR
PIK3CD	chr1	214766481	214766481	1	*	0.001	19.49	PIK3CD
PIK3CD	chr1	214831853	214831853	1	*	0.001	12.08	PIK3CD
SHANK3	chr10	759188	759188	1	*	0.001	17.93	SHANK3
SHANK3	chr10	760686	760686	1	*	0.001	14.29	SHANK3
SHANK3	chr10	776406	776406	1	*	0	29	SHANK3
SHANK3	chr10	777389	777389	1	*	0	19.14	SHANK3
SHANK3	chr10	785204	785204	1	*	0	SHANK3
SHANK3	chr10	785204	785204	1	*	0	SHANK3
ARSA	chr10	856428	856428	1	*	0.001	22.5	ARSA
ARSA	chr10	857121	857121	1	*	21.3	ARSA
ARSA	chr10	857121	857121	1	*	0.001	21.3	ARSA
MAPK1	chr10	31132839	31132839	1	*	0.001	27	MAPK1
MAPK1	chr10	31134962	31134962	1	*	0.001	28.4	MAPK1
MAPK1	chr10	31168984	31168984	1	*	0.001	SDF2L1;MAPK1
MAPK1	chr10	31168985	31168985	1	*	0.001	SDF2L1;MAPK1
MAPK1	chr10	31173015	31173015	1	*	0	37	SDF2L1;MAPK1
COMT	chr10	32674963	32674963	1	*	0.001	ARVCF;COMT
COMT	chr10	32674963	32674963	1	*	0.001	ARVCF;COMT
COMT	chr10	32674963	32674963	1	*	0.001	ARVCF;COMT
COMT	chr10	32680835	32680835	1	*	0.001	14.81	COMT
COMT	chr10	32680844	32680844	1	*	0	16.35	COMT
COMT	chr10	32681688	32681688	1	*	0	21.4	COMT
COMT	chr10	32701878	32701878	1	*	0.002	16.91	TXNRD2;COMT
ADA	chr10	79854826	79854826	1	*	0	23.6	PKIG;ADA
ADA	chr10	79858647	79858647	1	*	0.002	24.9	ADA
ADA	chr10	79858662	79858662	1	*	0.001	28.3	ADA
SLC12A5	chr10	81244988	81244988	1	*	0.001	29.1	SLC12A5
KCNQ2	chr10	98621584	98621584	1	*	0.001	1.225	KCNQ2
KCNQ2	chr10	98655799	98655799	1	*	0.023	KCNQ2
KCNQ2	chr10	98656211	98656211	1	*	0	KCNQ2
KCNQ2	chr10	98656689	98656689	1	*	0.003	KCNQ2
KCNQ2	chr10	98656968	98656968	1	*	0.001	KCNQ2
KCNQ2	chr10	98657010	98657010	1	*	0	KCNQ2
KCNQ2	chr10	98684018	98684018	1	*	0.001	16.88	KCNQ2;ENSMMUG00000055899
KCNQ2	chr10	98684056	98684056	1	*	0.001	18.06	KCNQ2;ENSMMUG00000055899
GRIN2B	chr11	14952090	14952090	1	*	0.001	0.831	GRIN2B
GRIN2B	chr11	14997594	14997594	1	*	0.001	9.792	GRIN2B
GRIN2B	chr11	15140955	15140955	1	*	0	GRIN2B
CUX2	chr11	110874655	110874655	1	*	0.001	23.2	CUX2
CUX2	chr11	110975536	110975536	1	*	0.001	17.53	CUX2
CUX2	chr11	110986184	110986184	1	*	0.001	32	CUX2
CUX2	chr11	111002338	111002338	1	*	0.005	24.2	CUX2
CUX2	chr11	111005933	111005933	1	*	0.003	28.2	CUX2
CUX2	chr11	111011037	111011037	1	*	0.001	CUX2
CUX2	chr11	111011037	111011037	1	*	0.007	CUX2
CUX2	chr11	111011037	111011037	1	*	0	CUX2
CUX2	chr11	111011037	111011037	1	*	0.007	CUX2
CUX2	chr11	111011037	111011037	1	*	0	CUX2
CUX2	chr11	111011037	111011037	1	*	0.001	CUX2
CUX2	chr11	111011046	111011046	1	*	0.001	CUX2
CUX2	chr11	111011046	111011046	1	*	0.001	CUX2
MBD5	chr12	35636535	35636535	1	*	0	14.24	MBD5
MBD5	chr12	35637003	35637003	1	*	0.002	19.08	MBD5
MBD5	chr12	35637061	35637061	1	*	0.003	32	MBD5
MBD5	chr12	35661510	35661510	1	*	0.002	18.21	MBD5
MBD5	chr12	35661966	35661966	1	*	0.003	14.87	MBD5
MBD5	chr12	35662013	35662013	1	*	0.001	12.63	MBD5
MBD5	chr12	35662371	35662371	1	*	0.001	15.54	MBD5
MBD5	chr12	35668167	35668167	1	*	0	MBD5
MBD5	chr12	35668167	35668167	1	*	0	MBD5
MBD5	chr12	35668167	35668167	1	*	0	MBD5
MBD5	chr12	35668167	35668167	1	*	0	MBD5
MBD5	chr12	35668169	35668169	1	*	0	MBD5
MBD5	chr12	35668169	35668169	1	*	0	MBD5
MBD5	chr12	35668169	35668169	1	*	0	MBD5
MBD5	chr12	35668169	35668169	1	*	0	MBD5
MBD5	chr12	35668198	35668198	1	*	0.001	15.68	MBD5
MBD5	chr12	35668457	35668457	1	*	0.001	15.59	MBD5
MBD5	chr12	35668492	35668492	1	*	0	MBD5
MBD5	chr12	35668492	35668492	1	*	0	MBD5
MBD5	chr12	35668492	35668492	1	*	0	MBD5
MBD5	chr12	35668492	35668492	1	*	0	MBD5
MBD5	chr12	35668668	35668668	1	*	0.001	14.47	MBD5
NR4A2	chr12	43421537	43421537	1	*	0	21.6	NR4A2
NR4A2	chr12	43421552	43421552	1	*	0.001	11.9	NR4A2
NR4A2	chr12	43422483	43422483	1	*	0.001	22.2	NR4A2
NR4A2	chr12	43423575	43423575	1	*	0	23	NR4A2
LRP2	chr12	56268189	56268189	1	*	0	18.54	LRP2
LRP2	chr12	56274652	56274652	1	*	0	32	LRP2
LRP2	chr12	56275326	56275326	1	*	0.001	29.2	LRP2
LRP2	chr12	56287289	56287289	1	*	0.001	12.17	LRP2
LRP2	chr12	56298482	56298482	1	*	0	16.15	LRP2
LRP2	chr12	56302113	56302113	1	*	0	LRP2
LRP2	chr12	56302113	56302113	1	*	0	LRP2
LRP2	chr12	56302113	56302113	1	*	0	LRP2
LRP2	chr12	56302113	56302113	1	*	0	LRP2
LRP2	chr12	56302113	56302113	1	*	0	LRP2
LRP2	chr12	56302117	56302117	1	*	0	LRP2
LRP2	chr12	56302117	56302117	1	*	0	LRP2
LRP2	chr12	56302117	56302117	1	*	0	LRP2
LRP2	chr12	56302117	56302117	1	*	0	LRP2
LRP2	chr12	56302117	56302117	1	*	0	LRP2
LRP2	chr12	56304758	56304758	1	*	0.002	29.5	LRP2
LRP2	chr12	56306786	56306786	1	*	0	16.91	LRP2
LRP2	chr12	56308186	56308186	1	*	0.001	33	LRP2
LRP2	chr12	56308216	56308216	1	*	0.001	36	LRP2
LRP2	chr12	56311458	56311458	1	*	0.004	23.3	LRP2
LRP2	chr12	56311509	56311509	1	*	0	33	LRP2
LRP2	chr12	56314004	56314004	1	*	0.001	27.2	LRP2
LRP2	chr12	56318360	56318360	1	*	0.001	25.6	LRP2
LRP2	chr12	56321684	56321684	1	*	0	23	LRP2
LRP2	chr12	56324192	56324192	1	*	0.001	18.22	LRP2
LRP2	chr12	56338069	56338069	1	*	0.001	27.5	LRP2
LRP2	chr12	56340495	56340495	1	*	0.001	16.55	LRP2
LRP2	chr12	56343163	56343163	1	*	0.001	21.6	LRP2
LRP2	chr12	56343277	56343277	1	*	0	26.2	LRP2
LRP2	chr12	56343441	56343441	1	*	0	33	LRP2
LRP2	chr12	56345828	56345828	1	*	0.001	LRP2
LRP2	chr12	56345828	56345828	1	*	0.001	LRP2
LRP2	chr12	56345828	56345828	1	*	0.001	LRP2
LRP2	chr12	56345836	56345836	1	*	0.001	LRP2
LRP2	chr12	56345836	56345836	1	*	0.001	LRP2
LRP2	chr12	56345836	56345836	1	*	0.001	LRP2
LRP2	chr12	56352559	56352559	1	*	0.001	16.46	LRP2
LRP2	chr12	56352655	56352655	1	*	0.006	21.7	LRP2
LRP2	chr12	56362852	56362852	1	*	0.001	22.3	LRP2
LRP2	chr12	56372308	56372308	1	*	0	32	Metazoa_SRP;LRP2
LRP2	chr12	56374670	56374670	1	*	0.001	17.58	Metazoa_SRP;LRP2
LRP2	chr12	56374727	56374727	1	*	0.001	32	Metazoa_SRP;LRP2
LRP2	chr12	56374728	56374728	1	*	0.002	23.9	Metazoa_SRP;LRP2
LRP2	chr12	56377652	56377652	1	*	0	16.76	LRP2
LRP2	chr12	56377709	56377709	1	*	0.001	23.2	LRP2
LRP2	chr12	56383222	56383222	1	*	0.001	22.7	LRP2
LRP2	chr12	56383954	56383954	1	*	0.001	20.8	LRP2
LRP2	chr12	56389400	56389400	1	*	0.023	6.731	LRP2
LRP2	chr12	56389491	56389491	1	*	0.003	17.4	LRP2
LRP2	chr12	56395030	56395030	1	*	0.001	13.02	LRP2
LRP2	chr12	56395140	56395140	1	*	0.001	20.8	LRP2
LRP2	chr12	56401866	56401866	1	*	0.002	20.8	LRP2
LRP2	chr12	56403550	56403550	1	*	0.001	14.29	LRP2
LRP2	chr12	56403601	56403601	1	*	0.001	LRP2
LRP2	chr12	56404530	56404530	1	*	0	31	LRP2
LRP2	chr12	56413194	56413194	1	*	0.001	6.667	LRP2
LRP2	chr12	56415037	56415037	1	*	0	17.73	LRP2
LRP2	chr12	56418726	56418726	1	*	0.002	15.48	LRP2
LRP2	chr12	56418729	56418729	1	*	0.001	22.8	LRP2
LRP2	chr12	56418759	56418759	1	*	0.001	LRP2
LRP2	chr12	56439687	56439687	1	*	0	LRP2
LRP2	chr12	56439735	56439735	1	*	0.001	15.98	LRP2
GAD1	chr12	57964812	57964812	1	*	0.003	5.173	GAD1
GAD1	chr12	57965528	57965528	1	*	0.004	GAD1
GAD1	chr12	57965529	57965529	1	*	0.003	GAD1
GAD1	chr12	57975077	57975077	1	*	0.001	20.8	GAD1
GAD1	chr12	58005039	58005039	1	*	0	31	GAD1
SATB2	chr12	86516002	86516002	1	*	0	1.871	SATB2
ERBB4	chr12	98690106	98690106	1	*	0.001	21.9	ERBB4
ERBB4	chr12	98726626	98726626	1	*	0	ERBB4
ERBB4	chr12	98726626	98726626	1	*	0	ERBB4
ERBB4	chr12	98726626	98726626	1	*	0	ERBB4
ERBB4	chr12	98726626	98726626	1	*	0	ERBB4
ERBB4	chr12	98726626	98726626	1	*	0	ERBB4
ERBB4	chr12	98726626	98726626	1	*	0	ERBB4
ERBB4	chr12	98726636	98726636	1	*	0	ERBB4
ERBB4	chr12	98726636	98726636	1	*	0	ERBB4
ERBB4	chr12	98726636	98726636	1	*	0	ERBB4
ERBB4	chr12	98726636	98726636	1	*	0	ERBB4
ERBB4	chr12	98726636	98726636	1	*	0	ERBB4
ERBB4	chr12	98726636	98726636	1	*	0	ERBB4
ERBB4	chr12	98726643	98726643	1	*	0	ERBB4
ERBB4	chr12	98726643	98726643	1	*	0	ERBB4
ERBB4	chr12	98726643	98726643	1	*	0	ERBB4
ERBB4	chr12	98726643	98726643	1	*	0	ERBB4
ERBB4	chr12	98726643	98726643	1	*	0	ERBB4
ERBB4	chr12	98726643	98726643	1	*	0	ERBB4
ERBB4	chr12	98730326	98730326	1	*	0.001	35	ERBB4
ERBB4	chr12	98931570	98931570	1	*	0.001	ERBB4
ERBB4	chr12	98931570	98931570	1	*	0.001	ERBB4
ERBB4	chr12	98931570	98931570	1	*	0.001	ERBB4
ERBB4	chr12	98931570	98931570	1	*	0.001	ERBB4
ERBB4	chr12	98931570	98931570	1	*	0.001	ERBB4
ERBB4	chr12	98931570	98931570	1	*	0.001	ERBB4
ERBB4	chr12	98975020	98975020	1	*	0.001	16.7	ERBB4
HDAC4	chr12	126469348	126469348	1	*	0.001	21.1	HDAC4
HDAC4	chr12	126528723	126528723	1	*	0.001	23.7	HDAC4
HDAC4	chr12	126537301	126537301	1	*	0.057	11.15	HDAC4
HDAC4	chr12	126569969	126569969	1	*	0.002	18.02	HDAC4
ADRA2B	chr13	538707	538707	1	*	0	25.1	ADRA2B
ADRA2B	chr13	539350	539350	1	*	0	20.3	ADRA2B
IL1A	chr13	15958065	15958065	1	*	0.041	14.4	IL1A
IL1B	chr13	16005658	16005658	1	*	0.007	IL1B
NRXN1	chr13	57712616	57712616	1	*	0	NRXN1
NRXN1	chr13	57712619	57712619	1	*	0	NRXN1
NRXN1	chr13	57712707	57712707	1	*	0.003	18.6	NRXN1
NRXN1	chr13	58122273	58122273	1	*	5.858	NRXN1
NRXN1	chr13	58210262	58210262	1	*	0.001	19.71	NRXN1
NRXN1	chr13	58235128	58235128	1	*	0.001	27	NRXN1
DRD4	chr14	695421	695421	1	*	0.001	15.6	DRD4
DRD4	chr14	698212	698212	1	*	0.02	ENSMMUG00000062838;DEAF1;DRD4
DRD4	chr14	698212	698212	1	*	0.02	ENSMMUG00000062838;DEAF1;DRD4
DRD4	chr14	698823	698823	1	*	0.001	25.4	ENSMMUG00000062838;DEAF1;DRD4
SLC1A2	chr14	30169097	30169097	1	*	0	SLC1A2
SLC1A2	chr14	30169097	30169097	1	*	0	SLC1A2
SLC1A2	chr14	30169097	30169097	1	*	0	SLC1A2
SLC1A2	chr14	30169097	30169097	1	*	0	SLC1A2
SLC1A2	chr14	30183685	30183685	1	*	0	SLC1A2
SLC1A2	chr14	30183685	30183685	1	*	0	SLC1A2
SLC1A2	chr14	30183685	30183685	1	*	0	SLC1A2
SLC1A2	chr14	30183685	30183685	1	*	0	SLC1A2
SLC1A2	chr14	30183685	30183685	1	*	0	SLC1A2
CAT	chr14	30989138	30989138	1	*	0	Metazoa_SRP;CAT
CAT	chr14	31000637	31000637	1	*	0.001	14.91	CAT
CAT	chr14	31005117	31005117	1	*	0.002	32	CAT
CAT	chr14	31013679	31013679	1	*	0.001	28	CAT
CAT	chr14	31024206	31024206	1	*	0.002	24.8	CAT
PAX6	chr14	33633274	33633274	1	*	0.001	0.302	PAX6
PAX6	chr14	33633531	33633531	1	*	0	PAX6
PAX6	chr14	33633612	33633612	1	*	0	PAX6
PAX6	chr14	33650086	33650086	1	*	0	PAX6
PAX6	chr14	33650086	33650086	1	*	0	PAX6
PAX6	chr14	33650086	33650086	1	*	0	PAX6
BDNF	chr14	37776177	37776177	1	*	0	BDNF
GRM5	chr14	81622874	81622874	1	*	0.001	15.69	GRM5
GRM5	chr14	81681810	81681810	1	*	0.001	17.09	GRM5
GRM5	chr14	81713800	81713800	1	*	0.001	16.45	GRM5
GRIK4	chr14	113885581	113885581	1	*	0	35	GRIK4
GRIK4	chr14	114028435	114028435	1	*	0	28.5	GRIK4
GRIK4	chr14	114057439	114057439	1	*	0.001	29.9	GRIK4
CACNA1B	chr15	61318	61318	1	*	0.002	17.95	CACNA1B
CACNA1B	chr15	124639	124639	1	*	0.001	22.9	CACNA1B
CACNA1B	chr15	169730	169730	1	*	0	17.59	CACNA1B
CACNA1B	chr15	199303	199303	1	*	0	24.4	CACNA1B
TLR4	chr15	25096306	25096306	1	*	0.001	13.36	TLR4
TLR4	chr15	25096674	25096674	1	*	0.001	10.63	TLR4
SLC1A1	chr15	79242446	79242446	1	*	0.001	26.4	SLC1A1
SLC1A1	chr15	79264420	79264420	1	*	0.001	SLC1A1
PAFAH1B1	chr16	2472832	2472832	1	*	0.002	4.896	PAFAH1B1
PAFAH1B1	chr16	2550032	2550032	1	*	0.001	Metazoa_SRP;PAFAH1B1
DLG4	chr16	6958183	6958183	1	*	0.356	DLG4
DLG4	chr16	6958183	6958183	1	*	0.379	DLG4
DLG4	chr16	6958342	6958342	1	*	0.001	DLG4
DLG4	chr16	6962557	6962557	1	*	0	15.47	DLG4
NLGN2	chr16	7175402	7175402	1	*	0	TMEM256;NLGN2
NLGN2	chr16	7182118	7182118	1	*	0.001	16.01	NLGN2
NLGN2	chr16	7184603	7184603	1	*	0.001	21.1	NLGN2;SPEM1
NLGN2	chr16	7184711	7184711	1	*	0.001	NLGN2;SPEM1
NLGN2	chr16	7184720	7184720	1	*	0.003	NLGN2;SPEM1
NLGN2	chr16	7184734	7184734	1	*	0.001	NLGN2;SPEM1
NLGN2	chr16	7184753	7184753	1	*	0.001	NLGN2;SPEM1
NLGN2	chr16	7184753	7184753	1	*	0.001	NLGN2;SPEM1
RAI1	chr16	17606818	17606818	1	*	0.227	ENSMMUG00000023379;RAI1
RAI1	chr16	17607237	17607237	1	*	0.001	4.128	ENSMMUG00000023379;RAI1
RAI1	chr16	17621067	17621067	1	*	0.001	17.89	RAI1
RAI1	chr16	17622485	17622485	1	*	0.014	17.64	RAI1
RAI1	chr16	17624773	17624773	1	*	0.001	16.6	RAI1
RAI1	chr16	17625391	17625391	1	*	0	20.6	RAI1
RAI1	chr16	17625726	17625726	1	*	0.001	45	RAI1
RAI1	chr16	17625778	17625778	1	*	0.001	19.82	RAI1
RAI1	chr16	17631715	17631715	1	*	0.12	RAI1
RAI1	chr16	17637351	17637351	1	*	0.564	7.036	RAI1;SREBF1;mml-mir-33b
RAI1	chr16	17640599	17640599	1	*	0.004	28.6	SREBF1;RAI1;mml-mir-33b
RAI1	chr16	17641280	17641280	1	*	0	32	SREBF1;RAI1;mml-mir-33b
RAI1	chr16	17643777	17643777	1	*	0	11.26	SREBF1;RAI1;mml-mir-33b
RAI1	chr16	17644443	17644443	1	*	0.012	34	SREBF1;RAI1;mml-mir-33b
RAI1	chr16	17646146	17646146	1	*	0	29.1	SREBF1;RAI1;mml-mir-33b
RAI1	chr16	17646177	17646177	1	*	0	11.88	SREBF1;RAI1;mml-mir-33b
RAI1	chr16	17646177	17646177	1	*	0	11.88	SREBF1;RAI1;mml-mir-33b
RAI1	chr16	17646177	17646177	1	*	0	11.88	SREBF1;RAI1;mml-mir-33b
RAI1	chr16	17646177	17646177	1	*	0	11.88	SREBF1;RAI1;mml-mir-33b
RAI1	chr16	17646197	17646197	1	*	0.021	25.6	SREBF1;RAI1;mml-mir-33b
RAI1	chr16	17646219	17646219	1	*	0.002	24.1	SREBF1;RAI1;mml-mir-33b
RAI1	chr16	17646882	17646882	1	*	0	27.4	SREBF1;RAI1
RAI1	chr16	17647292	17647292	1	*	0	15.72	SREBF1;RAI1
RAI1	chr16	17647407	17647407	1	*	0.001	18.31	SREBF1;RAI1
RAI1	chr16	17647496	17647496	1	*	0.001	11.2	SREBF1;RAI1
RAI1	chr16	17648350	17648350	1	*	0	SREBF1;RAI1
RAI1	chr16	17648350	17648350	1	*	0	SREBF1;RAI1
RAI1	chr16	17648350	17648350	1	*	0	SREBF1;RAI1
RAI1	chr16	17648350	17648350	1	*	0	SREBF1;RAI1
RAI1	chr16	17648353	17648353	1	*	0	SREBF1;RAI1
RAI1	chr16	17648353	17648353	1	*	0	SREBF1;RAI1
RAI1	chr16	17648353	17648353	1	*	0	SREBF1;RAI1
RAI1	chr16	17648353	17648353	1	*	0	SREBF1;RAI1
RAI1	chr16	17692454	17692454	1	*	0.001	25.3	TOM1L2;RAI1
RAI1	chr16	17699309	17699309	1	*	0.014	9.453	RAI1;TOM1L2
RAI1	chr16	17699392	17699392	1	*	0.001	33	RAI1;TOM1L2
NUFIP2	chr16	24900426	24900426	1	*	0	15.92	NUFIP2
SLC6A4	chr16	25876495	25876495	1	*	0.001	27.6	SLC6A4
SLC6A4	chr16	25878429	25878429	1	*	0.001	20.9	SLC6A4
SLC6A4	chr16	25879317	25879317	1	*	0.001	29.7	SLC6A4
SLC6A4	chr16	25882803	25882803	1	*	0.001	24.9	SLC6A4
NGFR	chr16	47278890	47278890	1	*	0.002	12.04	NGFR;ENSMMUG00000065166
NGFR	chr16	47279004	47279004	1	*	0.001	26.2	NGFR;ENSMMUG00000065166
NGFR	chr16	47279815	47279815	1	*	0.001	25.6	NGFR;ENSMMUG00000065166
NGFR	chr16	47285345	47285345	1	*	0	5.888	NGFR;ENSMMUG00000065166
NGFR	chr16	47285612	47285612	1	*	0	12.1	NGFR;ENSMMUG00000065166
NGFR	chr16	47285729	47285729	1	*	0	12.16	NGFR;ENSMMUG00000065166
NGFR	chr16	47285887	47285887	1	*	0.004	NGFR;ENSMMUG00000065166
MAPT	chr16	57760298	57760298	1	*	0.001	12	MAPT
MAPT	chr16	57762764	57762764	1	*	0	25.8	MAPT
MAPT	chr16	57775633	57775633	1	*	0.001	22.2	MAPT
MAPT	chr16	57785767	57785767	1	*	0.002	13.07	MAPT
MAPT	chr16	57785798	57785798	1	*	0.006	MAPT
MAPT	chr16	57785798	57785798	1	*	0.006	MAPT
MAPT	chr16	57785798	57785798	1	*	0.006	MAPT
MAPT	chr16	57785798	57785798	1	*	0.006	MAPT
MAPT	chr16	57785798	57785798	1	*	0.006	MAPT
MAPT	chr16	57785800	57785800	1	*	0.007	MAPT
MAPT	chr16	57785800	57785800	1	*	0.007	MAPT
MAPT	chr16	57785800	57785800	1	*	0.007	MAPT
MAPT	chr16	57785800	57785800	1	*	0.007	MAPT
MAPT	chr16	57785800	57785800	1	*	0.007	MAPT
MAPT	chr16	57785806	57785806	1	*	0	MAPT
MAPT	chr16	57785806	57785806	1	*	0	MAPT
MAPT	chr16	57785806	57785806	1	*	0	MAPT
MAPT	chr16	57785806	57785806	1	*	0	MAPT
MAPT	chr16	57785806	57785806	1	*	0	MAPT
MAPT	chr16	57785807	57785807	1	*	0.01	MAPT
MAPT	chr16	57785807	57785807	1	*	0.01	MAPT
MAPT	chr16	57785807	57785807	1	*	0.01	MAPT
MAPT	chr16	57785807	57785807	1	*	0.01	MAPT
MAPT	chr16	57785807	57785807	1	*	0.01	MAPT
MAPT	chr16	57785811	57785811	1	*	0.009	MAPT
MAPT	chr16	57785811	57785811	1	*	0.009	MAPT
MAPT	chr16	57785811	57785811	1	*	0.009	MAPT
MAPT	chr16	57785811	57785811	1	*	0.009	MAPT
MAPT	chr16	57785811	57785811	1	*	0.009	MAPT
MAPT	chr16	57789097	57789097	1	*	0.019	11.28	MAPT
MAPT	chr16	57812530	57812530	1	*	0.001	23	MAPT
MAPT	chr16	57812530	57812530	1	*	0.001	23	MAPT
TCF4	chr18	24770669	24770669	1	*	0.001	10.95	TCF4
TCF4	chr18	24924347	24924347	1	*	0	19.94	TCF4
TCF4	chr18	24924411	24924411	1	*	0	28.8	TCF4
TCF4	chr18	24936817	24936817	1	*	0	20.6	TCF4
CACNA1A	chr19	12799212	12799212	1	*	0.002	17.36	CACNA1A
CACNA1A	chr19	12799379	12799379	1	*	0.001	14.64	CACNA1A
CACNA1A	chr19	12799379	12799379	1	*	0.001	14.64	CACNA1A
CACNA1A	chr19	12802887	12802887	1	*	0.002	12.94	ENSMMUG00000054395;CACNA1A
CACNA1A	chr19	12882383	12882383	1	*	0.001	0.197	CACNA1A
CACNA1A	chr19	12895361	12895361	1	*	0.001	6.684	CACNA1A
CACNA1A	chr19	12913974	12913974	1	*	0	CACNA1A
CACNA1A	chr19	12913974	12913974	1	*	0	CACNA1A
CACNA1A	chr19	12913974	12913974	1	*	0	CACNA1A
CACNA1A	chr19	12914109	12914109	1	*	0.009	0.206	CACNA1A
CACNA1A	chr19	12914147	12914147	1	*	0	21.2	CACNA1A
CACNA1A	chr19	13048358	13048358	1	*	0	CACNA1A
CACNA1A	chr19	13048358	13048358	1	*	0	CACNA1A
CACNA1A	chr19	13048358	13048358	1	*	0	CACNA1A
CACNA1A	chr19	13048361	13048361	1	*	0	CACNA1A
CACNA1A	chr19	13048361	13048361	1	*	0	CACNA1A
CACNA1A	chr19	13048361	13048361	1	*	0	CACNA1A
APOE	chr19	44947913	44947913	1	*	0.003	18.57	APOE
PIK3CB	chr2	40839602	40839602	1	*	0	PIK3CB
PIK3CB	chr2	40839602	40839602	1	*	0	PIK3CB
PIK3CB	chr2	40839602	40839602	1	*	0	PIK3CB
PIK3CB	chr2	40856949	40856949	1	*	0	20.6	PIK3CB
PIK3CA	chr2	84335032	84335032	1	*	0	PIK3CA
SETD2	chr2	103005594	103005594	1	*	0.008	SETD2;ENSMMUG00000060693;NBEAL2
SETD2	chr2	103005887	103005887	1	*	0.001	11.78	SETD2;ENSMMUG00000060693;NBEAL2
SETD2	chr2	103031744	103031744	1	*	0	SETD2
SETD2	chr2	103031744	103031744	1	*	0	SETD2
SETD2	chr2	103031744	103031744	1	*	0	SETD2
SETD2	chr2	103031745	103031745	1	*	0	SETD2
SETD2	chr2	103031745	103031745	1	*	0	SETD2
SETD2	chr2	103031745	103031745	1	*	0	SETD2
SETD2	chr2	103047909	103047909	1	*	0	25	SETD2
SETD2	chr2	103076757	103076757	1	*	0.002	20.5	SETD2;ENSMMUG00000053240
SETD2	chr2	103094589	103094589	1	*	0.001	21.3	SETD2;Metazoa_SRP
SETD2	chr2	103094662	103094662	1	*	0	29.2	SETD2;Metazoa_SRP
SETD2	chr2	103094663	103094663	1	*	0	SETD2;Metazoa_SRP
SETD2	chr2	103094663	103094663	1	*	0	SETD2;Metazoa_SRP
SETD2	chr2	103115889	103115889	1	*	0	SETD2
SETD2	chr2	103115889	103115889	1	*	0	SETD2
SETD2	chr2	103117315	103117315	1	*	0	23.7	SETD2
SETD2	chr2	103117360	103117360	1	*	0	23.8	SETD2
CACNA1D	chr2	109677136	109677136	1	*	0.001	15.25	CACNA1D
CACNA1D	chr2	109848670	109848670	1	*	0.002	CACNA1D
CACNA1D	chr2	109848670	109848670	1	*	0.002	CACNA1D
CACNA1D	chr2	109848803	109848803	1	*	0.001	CACNA1D
CACNA1D	chr2	109848803	109848803	1	*	0.001	CACNA1D
CACNA1D	chr2	109911227	109911227	1	*	0.001	32	CACNA1D
CACNA1D	chr2	109936339	109936339	1	*	0	21.4	CACNA1D
CACNA1D	chr2	109940657	109940657	1	*	0.001	37	CACNA1D
CACNA1D	chr2	109965768	109965768	1	*	0	21.7	CACNA1D
CACNA1D	chr2	109998579	109998579	1	*	0.001	21.7	CACNA1D
CHDH	chr2	110011895	110011895	1	*	0.001	32	CHDH
CHDH	chr2	110011927	110011927	1	*	0	32	CHDH
FOXP1	chr2	127051223	127051223	1	*	0.001	FOXP1
FOXP1	chr2	127132341	127132341	1	*	0	15.26	EIF4E3;FOXP1
FOXP1	chr2	127133411	127133411	1	*	0.001	EIF4E3;FOXP1
FOXP1	chr2	127279999	127279999	1	*	0.003	16.16	EIF4E3;FOXP1
TSC2	chr20	2076306	2076306	1	*	0.006	1.604	NTHL1;TSC2
TSC2	chr20	2076455	2076455	1	*	0.008	NTHL1;TSC2
TSC2	chr20	2078069	2078069	1	*	0.002	NTHL1;TSC2
TSC2	chr20	2078069	2078069	1	*	0.002	NTHL1;TSC2
TSC2	chr20	2078096	2078096	1	*	0.236	NTHL1;TSC2
TSC2	chr20	2078096	2078096	1	*	0.236	NTHL1;TSC2
TSC2	chr20	2078161	2078161	1	*	0	10.56	NTHL1;TSC2
TSC2	chr20	2085412	2085412	1	*	0.005	19.29	TSC2
TSC2	chr20	2086993	2086993	1	*	0.001	0.062	TSC2
TSC2	chr20	2087451	2087451	1	*	0.003	10.07	TSC2
TSC2	chr20	2088624	2088624	1	*	0.003	18.11	TSC2
TSC2	chr20	2088741	2088741	1	*	0.206	0.437	TSC2
TSC2	chr20	2090460	2090460	1	*	0.001	4.117	TSC2
TSC2	chr20	2090612	2090612	1	*	0.001	13.83	TSC2
TSC2	chr20	2091654	2091654	1	*	0.001	18.14	TSC2
TSC2	chr20	2091706	2091706	1	*	0.001	16.76	TSC2
TSC2	chr20	2092715	2092715	1	*	0.001	16.47	TSC2
TSC2	chr20	2094079	2094079	1	*	0	19.81	TSC2
TSC2	chr20	2094108	2094108	1	*	0.003	31	TSC2
TSC2	chr20	2095266	2095266	1	*	0.001	14.03	TSC2
TSC2	chr20	2100430	2100430	1	*	0.011	16.54	TSC2
TSC2	chr20	2100498	2100498	1	*	0.13	13.37	TSC2
TSC2	chr20	2100512	2100512	1	*	0.001	3.873	TSC2
TSC2	chr20	2101742	2101742	1	*	0.096	1.602	TSC2
TSC2	chr20	2102193	2102193	1	*	0	17.32	TSC2
TSC2	chr20	2102853	2102853	1	*	0	10.81	TSC2
TSC2	chr20	2102862	2102862	1	*	0.001	7.771	TSC2
TSC2	chr20	2102882	2102882	1	*	0.005	1.19	TSC2
TSC2	chr20	2109122	2109122	1	*	0	25.6	TSC2
TSC2	chr20	2109147	2109147	1	*	0.004	0.224	TSC2
TSC2	chr20	2109345	2109345	1	*	0.001	18.06	TSC2
TSC2	chr20	2109958	2109958	1	*	0.007	14.65	TSC2
TSC2	chr20	2110090	2110090	1	*	0.208	20.1	TSC2
TSC2	chr20	2111441	2111441	1	*	0.001	31	TSC2
TSC2	chr20	2111501	2111501	1	*	0.003	15.29	TSC2
TSC2	chr20	2112223	2112223	1	*	0.001	1.861	TSC2
TSC2	chr20	2114273	2114273	1	*	0.007	5.02	TSC2
TSC2	chr20	2114739	2114739	1	*	0.001	1.584	TSC2;PKD1
TSC2	chr20	2115049	2115049	1	*	0.001	17.9	TSC2;PKD1
TSC2	chr20	2115049	2115049	1	*	0.001	17.9	TSC2;PKD1
TSC2	chr20	2115993	2115993	1	*	0	15.21	TSC2;PKD1
TSC2	chr20	2116103	2116103	1	*	0	31	TSC2;PKD1
TSC2	chr20	2116506	2116506	1	*	0.073	10.4	TSC2;PKD1
TSC2	chr20	2117631	2117631	1	*	0.201	TSC2;PKD1
TSC2	chr20	2117631	2117631	1	*	0.201	TSC2;PKD1
TSC2	chr20	2117631	2117631	1	*	0.201	TSC2;PKD1
TSC2	chr20	2117631	2117631	1	*	0.201	TSC2;PKD1
TSC2	chr20	2117796	2117796	1	*	0.002	11.31	TSC2;PKD1
TSC2	chr20	2117981	2117981	1	*	0.001	16.7	TSC2;PKD1
TSC2	chr20	2118062	2118062	1	*	0	TSC2;PKD1
TSC2	chr20	2118062	2118062	1	*	0	TSC2;PKD1
TSC2	chr20	2118062	2118062	1	*	0	TSC2;PKD1
TSC2	chr20	2118082	2118082	1	*	0	TSC2;PKD1
TSC2	chr20	2118082	2118082	1	*	0	TSC2;PKD1
TSC2	chr20	2118082	2118082	1	*	0	TSC2;PKD1
TSC2	chr20	2118250	2118250	1	*	0.004	18.26	TSC2;PKD1
TSC2	chr20	2118261	2118261	1	*	0.002	14.7	TSC2;PKD1
RBFOX1	chr20	6110059	6110059	1	*	0	12.78	RBFOX1
RBFOX1	chr20	6171709	6171709	1	*	0.001	5.067	RBFOX1;ENSMMUG00000050089
RBFOX1	chr20	6328476	6328476	1	*	0.001	20.8	RBFOX1;ENSMMUG00000050089
RBFOX1	chr20	6328721	6328721	1	*	0.001	9.256	RBFOX1;ENSMMUG00000050089
RBFOX1	chr20	6328914	6328914	1	*	0.846	17.61	RBFOX1;ENSMMUG00000050089
RBFOX1	chr20	6328914	6328914	1	*	0.846	17.61	RBFOX1;ENSMMUG00000050089
RBFOX1	chr20	6328915	6328915	1	*	0.852	RBFOX1;ENSMMUG00000050089
RBFOX1	chr20	6911315	6911315	1	*	0.002	2.847	RBFOX1;ENSMMUG00000055197
RBFOX1	chr20	7572926	7572926	1	*	0.949	RBFOX1
RBFOX1	chr20	7608703	7608703	1	*	0	14.14	RBFOX1
RBFOX1	chr20	7668465	7668465	1	*	0.001	28.1	RBFOX1
RBFOX1	chr20	7668501	7668501	1	*	0.001	17.43	RBFOX1
RBFOX1	chr20	7782654	7782654	1	*	0.002	RBFOX1
RBFOX1	chr20	7782654	7782654	1	*	0.002	RBFOX1
RBFOX1	chr20	7782655	7782655	1	*	0.003	RBFOX1
RBFOX1	chr20	7782655	7782655	1	*	0.003	RBFOX1
RBFOX1	chr20	7782655	7782655	1	*	0.001	RBFOX1
RBFOX1	chr20	7782655	7782655	1	*	0.003	RBFOX1
RBFOX1	chr20	7782655	7782655	1	*	0.001	RBFOX1
RBFOX1	chr20	7782655	7782655	1	*	0.001	RBFOX1
RBFOX1	chr20	7782655	7782655	1	*	0.001	RBFOX1
RBFOX1	chr20	7782655	7782655	1	*	0.003	RBFOX1
RBFOX1	chr20	7782697	7782697	1	*	0.006	RBFOX1
RBFOX1	chr20	7782697	7782697	1	*	0.006	RBFOX1
RBFOX1	chr20	7782717	7782717	1	*	0.005	RBFOX1
RBFOX1	chr20	7782717	7782717	1	*	0.005	RBFOX1
RBFOX1	chr20	7782718	7782718	1	*	0.008	24.4	RBFOX1
RBFOX1	chr20	7782718	7782718	1	*	0.008	24.4	RBFOX1
RBFOX1	chr20	7782727	7782727	1	*	0.039	RBFOX1
RBFOX1	chr20	7782727	7782727	1	*	0.039	RBFOX1
RBFOX1	chr20	7782732	7782732	1	*	0.045	RBFOX1
RBFOX1	chr20	7782732	7782732	1	*	0.045	RBFOX1
RBFOX1	chr20	7782782	7782782	1	*	0.001	26.2	RBFOX1
RBFOX1	chr20	7782782	7782782	1	*	0.001	26.2	RBFOX1
RBFOX1	chr20	7798045	7798045	1	*	0	RBFOX1
RBFOX1	chr20	7798045	7798045	1	*	0.012	RBFOX1
RBFOX1	chr20	7798045	7798045	1	*	0.012	RBFOX1
RBFOX1	chr20	7798045	7798045	1	*	0	RBFOX1
RBFOX1	chr20	7798062	7798062	1	*	0.001	RBFOX1
RBFOX1	chr20	7798062	7798062	1	*	0.001	RBFOX1
RBFOX1	chr20	7798082	7798082	1	*	0.001	RBFOX1
RBFOX1	chr20	7798082	7798082	1	*	0.001	RBFOX1
GRIN2A	chr20	9775367	9775367	1	*	0.002	8.043	GRIN2A
GRIN2A	chr20	9775522	9775522	1	*	0.024	GRIN2A
GRIN2A	chr20	9775522	9775522	1	*	0.024	GRIN2A
GRIN2A	chr20	9775535	9775535	1	*	0.02	GRIN2A
GRIN2A	chr20	9775535	9775535	1	*	0.02	GRIN2A
GRIN2A	chr20	9775550	9775550	1	*	0	GRIN2A
GRIN2A	chr20	9775550	9775550	1	*	0	GRIN2A
GRIN2A	chr20	9846207	9846207	1	*	0.001	31	GRIN2A
GRIN2A	chr20	9956133	9956133	1	*	0.001	5.313	GRIN2A
SOD1	chr3	14800373	14800373	1	*	0.002	SCAF4;SOD1
SOD1	chr3	14811549	14811549	1	*	0.001	18.03	SCAF4;SOD1
SOD1	chr3	14836544	14836544	1	*	0.052	17.75	SCAF4;SOD1
SOD1	chr3	14836794	14836794	1	*	0.001	11.25	SCAF4;SOD1
APP	chr3	20641882	20641882	1	*	0	14.18	APP
APP	chr3	20641903	20641903	1	*	0.003	APP
APP	chr3	20641903	20641903	1	*	0.003	APP
APP	chr3	20681937	20681937	1	*	0	APP
APP	chr3	20681937	20681937	1	*	0	APP
APP	chr3	20681937	20681937	1	*	0	APP
APP	chr3	20681937	20681937	1	*	0	APP
APP	chr3	20681937	20681937	1	*	0	APP
APP	chr3	20681938	20681938	1	*	0	APP
APP	chr3	20681938	20681938	1	*	0	APP
APP	chr3	20681938	20681938	1	*	0	APP
APP	chr3	20681938	20681938	1	*	0	APP
APP	chr3	20681938	20681938	1	*	0	APP
APP	chr3	20681942	20681942	1	*	0	21.4	APP
APP	chr3	20689268	20689268	1	*	0.001	31	APP
APP	chr3	20711283	20711283	1	*	0.001	32	APP
APP	chr3	20766377	20766377	1	*	0.001	9.174	APP
APP	chr3	20776741	20776741	1	*	0	29.8	APP
APP	chr3	20776831	20776831	1	*	0	APP
APP	chr3	20776831	20776831	1	*	0	APP
APP	chr3	20776831	20776831	1	*	0	APP
APP	chr3	20776831	20776831	1	*	0	APP
APP	chr3	20776831	20776831	1	*	0	APP
APP	chr3	20776831	20776831	1	*	0	APP
APP	chr3	20776831	20776831	1	*	0	APP
ACTB	chr3	38645113	38645113	1	*	0.001	6.126	ACTB
ACTB	chr3	38645113	38645113	1	*	0.001	6.126	ACTB
ACTB	chr3	38645245	38645245	1	*	0.004	ACTB
ACTB	chr3	38645245	38645245	1	*	0.002	ACTB
ACTB	chr3	38645245	38645245	1	*	0.002	ACTB
ACTB	chr3	38645347	38645347	1	*	0	ACTB
ACTB	chr3	38645347	38645347	1	*	0	ACTB
ACTB	chr3	38645379	38645379	1	*	0.001	ACTB
ACTB	chr3	38645395	38645395	1	*	0	ACTB
ACTB	chr3	38645449	38645449	1	*	0.001	4.822	ACTB
ACTB	chr3	38645483	38645483	1	*	0.001	ACTB
AUTS2	chr3	49759676	49759676	1	*	0	20.3	AUTS2
AUTS2	chr3	50934749	50934749	1	*	0.001	AUTS2
AUTS2	chr3	50954380	50954380	1	*	0.001	29.7	AUTS2
AUTS2	chr3	50959908	50959908	1	*	0.001	27.2	AUTS2
AUTS2	chr3	50959914	50959914	1	*	0.001	17.61	AUTS2
AUTS2	chr3	50959941	50959941	1	*	0.001	29.8	AUTS2
AUTS2	chr3	50960008	50960008	1	*	0.001	27.3	AUTS2
AUTS2	chr3	50960011	50960011	1	*	0	14.25	AUTS2
AUTS2	chr3	50960262	50960262	1	*	0.002	21.4	AUTS2
EGFR	chr3	60069607	60069607	1	*	0.001	29.1	EGFR
EGFR	chr3	60079037	60079037	1	*	0.001	19.99	EGFR
EGFR	chr3	60125241	60125241	1	*	0.401	26.9	EGFR
IL6	chr3	92384396	92384396	1	*	0.001	13.98	IL6;ENSMMUG00000056674
IL6	chr3	92385729	92385729	1	*	0.005	IL6;ENSMMUG00000056674
IL6	chr3	92386318	92386318	1	*	0.001	IL6;ENSMMUG00000056674
IL6	chr3	92386318	92386318	1	*	0.008	IL6;ENSMMUG00000056674
IL6	chr3	92386318	92386318	1	*	0.481	IL6;ENSMMUG00000056674
RELN	chr3	129783421	129783421	1	*	0	16.18	RELN
RELN	chr3	129793522	129793522	1	*	0.001	34	RELN
RELN	chr3	129794294	129794294	1	*	0.001	13.12	RELN
RELN	chr3	129801256	129801256	1	*	0.001	21.6	RELN
RELN	chr3	129801256	129801256	1	*	0.001	21.6	RELN
RELN	chr3	129801292	129801292	1	*	0.002	19.46	RELN
RELN	chr3	129806208	129806208	1	*	0.001	27.9	RELN
RELN	chr3	129811229	129811229	1	*	0	29.1	RELN;ENSMMUG00000063684
RELN	chr3	129824723	129824723	1	*	0.049	13.45	RELN
RELN	chr3	129828864	129828864	1	*	0.001	23.5	RELN
RELN	chr3	129828915	129828915	1	*	0.01	12.95	RELN
RELN	chr3	129849909	129849909	1	*	0.001	23.3	RELN
RELN	chr3	129860926	129860926	1	*	0	8.179	RELN
RELN	chr3	129863175	129863175	1	*	0.005	14.76	RELN
RELN	chr3	129863438	129863438	1	*	0.001	15.44	RELN
RELN	chr3	129871607	129871607	1	*	0.001	19.85	RELN
RELN	chr3	129871645	129871645	1	*	0.003	20.3	RELN
RELN	chr3	129871813	129871813	1	*	0	RELN
RELN	chr3	129871813	129871813	1	*	0	RELN
RELN	chr3	129875223	129875223	1	*	0	33	RELN
RELN	chr3	129875268	129875268	1	*	0.003	23.5	RELN
RELN	chr3	129876264	129876264	1	*	0.008	23.8	RELN
RELN	chr3	129876273	129876273	1	*	0.001	20.6	RELN
RELN	chr3	129884194	129884194	1	*	0.004	17.2	RELN
RELN	chr3	129906900	129906900	1	*	0.002	25	RELN
RELN	chr3	129906917	129906917	1	*	0.001	18.76	RELN
RELN	chr3	129906987	129906987	1	*	0.001	24.8	RELN
RELN	chr3	129916251	129916251	1	*	0.001	15.94	RELN
RELN	chr3	129923111	129923111	1	*	0	35	RELN
RELN	chr3	129924221	129924221	1	*	0	15.59	RELN
RELN	chr3	129949673	129949673	1	*	0.003	33	RELN
RELN	chr3	129970443	129970443	1	*	0.001	23.8	RELN
RELN	chr3	129981656	129981656	1	*	0.002	RELN
RELN	chr3	130016167	130016167	1	*	0.01	17.43	RELN
RELN	chr3	130019195	130019195	1	*	0.001	23.3	RELN
RELN	chr3	130019201	130019201	1	*	0.001	25.9	RELN
RELN	chr3	130064648	130064648	1	*	0.001	16.02	RELN
RELN	chr3	130143939	130143939	1	*	0.001	26.1	RELN
RELN	chr3	130222499	130222499	1	*	0.001	14.57	RELN
RELN	chr3	130292633	130292633	1	*	0.441	RELN;RELN-Metazoa_SRP
RELN	chr3	130292633	130292633	1	*	0.005	RELN;RELN-Metazoa_SRP
RELN	chr3	130292633	130292633	1	*	0.001	RELN;RELN-Metazoa_SRP
RELN	chr3	130292633	130292633	1	*	0.38	RELN;RELN-Metazoa_SRP
RELN	chr3	130292633	130292633	1	*	0	RELN;RELN-Metazoa_SRP
PIK3CG	chr3	133216881	133216881	1	*	0.001	36	PIK3CG
FOXP2	chr3	140848287	140848287	1	*	0	15.28	FOXP2
FOXP2	chr3	140850109	140850109	1	*	0.002	14.58	FOXP2
FOXP2	chr3	140882155	140882155	1	*	0.001	FOXP2
FOXP2	chr3	140882155	140882155	1	*	0.001	FOXP2
CADPS2	chr3	148785701	148785701	1	*	0	23.3	CADPS2
CADPS2	chr3	148785793	148785793	1	*	0	CADPS2
CADPS2	chr3	148785793	148785793	1	*	0	CADPS2
CADPS2	chr3	148785793	148785793	1	*	0	CADPS2
CADPS2	chr3	148790307	148790307	1	*	0.001	24.8	CADPS2
CADPS2	chr3	148790690	148790690	1	*	0.001	16.64	CADPS2
CADPS2	chr3	148812887	148812887	1	*	0.001	12.18	CADPS2
CADPS2	chr3	148842039	148842039	1	*	0.001	11.83	CADPS2
CADPS2	chr3	148879992	148879992	1	*	0.001	11.77	CADPS2
CADPS2	chr3	148880022	148880022	1	*	0.003	20.9	CADPS2
CADPS2	chr3	148895791	148895791	1	*	0.001	28.3	CADPS2
CADPS2	chr3	149022849	149022849	1	*	0.003	32	CADPS2
CADPS2	chr3	149029375	149029375	1	*	0.002	16.71	CADPS2
CADPS2	chr3	149036355	149036355	1	*	0	CADPS2
CADPS2	chr3	149036356	149036356	1	*	0	CADPS2
CADPS2	chr3	149099322	149099322	1	*	0.001	21.6	CADPS2
CADPS2	chr3	149102940	149102940	1	*	0	15	CADPS2
CADPS2	chr3	149133037	149133037	1	*	0	CADPS2
CADPS2	chr3	149133042	149133042	1	*	0	20.7	CADPS2
CADPS2	chr3	149133043	149133043	1	*	0	25.9	CADPS2
CNTNAP2	chr3	173473552	173473552	1	*	0.001	1.855	CNTNAP2
CNTNAP2	chr3	173498413	173498413	1	*	0	28.5	CNTNAP2
CNTNAP2	chr3	173669126	173669126	1	*	0.001	27.9	CNTNAP2
CNTNAP2	chr3	174013405	174013405	1	*	0.003	23.5	CNTNAP2
CNTNAP2	chr3	174518613	174518613	1	*	0.001	33	CNTNAP2
CNTNAP2	chr3	174518694	174518694	1	*	0	24.8	CNTNAP2
CNTNAP2	chr3	174587576	174587576	1	*	0	18.34	CNTNAP2
SOD2	chr4	10903297	10903297	1	*	0.001	18.98	ENSMMUG00000057544;SOD2
GRM1	chr4	52151888	52151888	1	*	0.001	20.7	GRM1
GRM1	chr4	52199392	52199392	1	*	0.002	22.5	GRM1
GRM1	chr4	52204724	52204724	1	*	0	20.9	GRM1
GRM1	chr4	52249110	52249110	1	*	0	GRM1
GRM1	chr4	52249665	52249665	1	*	0	24.1	GRM1
GRM1	chr4	52284944	52284944	1	*	0.003	GRM1
GRM1	chr4	52284945	52284945	1	*	0	GRM1
GRM1	chr4	52284946	52284946	1	*	0.001	GRM1
GRM1	chr4	52284947	52284947	1	*	0	GRM1
GRM1	chr4	52284947	52284947	1	*	0.001	GRM1
GRM1	chr4	52284949	52284949	1	*	0.001	GRM1
VIP	chr4	58934773	58934773	1	*	0.004	13.95	VIP
GRIK2	chr4	71210779	71210779	1	*	0	GRIK2
GRIK2	chr4	71210779	71210779	1	*	0	GRIK2
GRIK2	chr4	71210779	71210779	1	*	0	GRIK2
GRIK2	chr4	71210779	71210779	1	*	0	GRIK2
GRIK2	chr4	71210791	71210791	1	*	0	15.81	GRIK2
GRIK2	chr4	71473613	71473613	1	*	0	17.7	GRIK2
GRIK2	chr4	71667034	71667034	1	*	0	3.296	GRIK2
SYNGAP1	chr4	136053888	136053888	1	*	5.314	SYNGAP1;ENSMMUG00000039316
SYNGAP1	chr4	136056183	136056183	1	*	0	23.4	SYNGAP1;ENSMMUG00000039316
SYNGAP1	chr4	136061790	136061790	1	*	9.439	SYNGAP1;ENSMMUG00000039316
CD38	chr5	14765347	14765347	1	*	0.001	13.81	CD38
CD38	chr5	14788391	14788391	1	*	0.001	19.04	CD38
CD38	chr5	14788399	14788399	1	*	0.004	20.7	CD38
CD38	chr5	14788455	14788455	1	*	0.001	34	CD38
CD38	chr5	14788732	14788732	1	*	0.001	33	CD38
CD38	chr5	14788876	14788876	1	*	0.015	32	CD38
CD38	chr5	14788884	14788884	1	*	0.02	22.8	CD38
GABRB3	chr5	46535584	46535584	1	*	0	20.5	GABRB3
GABRB3	chr5	46799366	46799366	1	*	0	GABRB3
GRIA2	chr5	154864229	154864229	1	*	0.001	19.87	GRIA2
GRIA2	chr5	154956228	154956228	1	*	0	33	GRIA2
GRIA2	chr5	154983404	154983404	1	*	0	GRIA2
GRIA2	chr5	154983404	154983404	1	*	0	GRIA2
GRIA2	chr5	154983404	154983404	1	*	0	GRIA2
TERT	chr6	1209076	1209076	1	*	0.001	10.34	TERT
TERT	chr6	1223436	1223436	1	*	0.005	15.28	TERT
SLC6A3	chr6	1355367	1355367	1	*	0	4.08	SLC6A3
SLC6A3	chr6	1355377	1355377	1	*	0.001	3.054	SLC6A3
SLC6A3	chr6	1356240	1356240	1	*	0.003	16.9	SLC6A3
SLC6A3	chr6	1366858	1366858	1	*	0	17.92	SLC6A3
CTNND2	chr6	10948602	10948602	1	*	0	17.12	CTNND2
CTNND2	chr6	10956816	10956816	1	*	0.001	21.3	CTNND2
CTNND2	chr6	10967569	10967569	1	*	0.001	26	Metazoa_SRP;CTNND2
CTNND2	chr6	11132072	11132072	1	*	0.001	19.87	CTNND2
CTNND2	chr6	11178533	11178533	1	*	0.001	33	CTNND2
CTNND2	chr6	11323397	11323397	1	*	0.001	33	CTNND2
TRIO	chr6	14382740	14382740	1	*	0.001	TRIO
TRIO	chr6	14382741	14382741	1	*	0.001	TRIO
TRIO	chr6	14545791	14545791	1	*	0.001	18.61	TRIO
TRIO	chr6	14599756	14599756	1	*	0.001	22.8	TRIO
TRIO	chr6	14610610	14610610	1	*	0	TRIO
TRIO	chr6	14610610	14610610	1	*	0	TRIO
TRIO	chr6	14610610	14610610	1	*	0.001	TRIO
TRIO	chr6	14610610	14610610	1	*	0	TRIO
TRIO	chr6	14646477	14646477	1	*	0.005	14.51	TRIO
TRIO	chr6	14705294	14705294	1	*	0.004	21.4	TRIO
TRIO	chr6	14707124	14707124	1	*	0.008	23.8	TRIO
TRIO	chr6	14709824	14709824	1	*	0.001	18.06	TRIO
TRIO	chr6	14730362	14730362	1	*	0.001	TRIO
TRIO	chr6	14730362	14730362	1	*	0.001	TRIO
TRIO	chr6	14733837	14733837	1	*	0	35	TRIO
TRIO	chr6	14747978	14747978	1	*	0.001	26.7	TRIO
TRIO	chr6	14752487	14752487	1	*	0.001	34	TRIO
TRIO	chr6	14753380	14753380	1	*	0.001	28.2	TRIO
TRIO	chr6	14753450	14753450	1	*	0.001	27.9	TRIO
TRIO	chr6	14753522	14753522	1	*	0.001	21.8	TRIO
CYFIP1	chr7	486579	486579	1	*	0	15.15	CYFIP1
CYFIP1	chr7	494644	494644	1	*	0.001	33	CYFIP1
CYFIP1	chr7	500595	500595	1	*	0	24.8	CYFIP1
CYFIP1	chr7	516739	516739	1	*	0.001	23	CYFIP1
GABRA5	chr7	2073202	2073202	1	*	0.001	19.44	GABRA5
GABRA5	chr7	2077944	2077944	1	*	0	32	GABRA5
UBE3A	chr7	3652400	3652400	1	*	6.57	UBE3A
UBE3A	chr7	3668026	3668026	1	*	0.001	UBE3A
UBE3A	chr7	3668079	3668079	1	*	0.163	UBE3A
UBE3A	chr7	3668088	3668088	1	*	0.008	UBE3A
CHRNA7	chr7	6127131	6127131	1	*	0.001	CHRNA7
CHRNA7	chr7	6127131	6127131	1	*	0.001	CHRNA7
CHRNA7	chr7	6132040	6132040	1	*	0	CHRNA7
CHRNA7	chr7	6132040	6132040	1	*	0	CHRNA7
CHRNA7	chr7	6132042	6132042	1	*	0	CHRNA7
CHRNA7	chr7	6132042	6132042	1	*	0	CHRNA7
CHRNA7	chr7	6132045	6132045	1	*	0	CHRNA7
CHRNA7	chr7	6132045	6132045	1	*	0	CHRNA7
CHRNA7	chr7	6132052	6132052	1	*	0.001	CHRNA7
CHRNA7	chr7	6132052	6132052	1	*	0.001	CHRNA7
CHRNA7	chr7	6132092	6132092	1	*	0.001	12.14	CHRNA7
CHRNA7	chr7	6162386	6162386	1	*	0.001	ENSMMUG00000056012;CHRNA7;ENSMMUG00000055731
CHRNA7	chr7	6162388	6162388	1	*	0	9.874	ENSMMUG00000056012;CHRNA7;ENSMMUG00000055731
CHRNA7	chr7	6162390	6162390	1	*	0.001	ENSMMUG00000056012;CHRNA7;ENSMMUG00000055731
CHRNA7	chr7	6162390	6162390	1	*	0.001	ENSMMUG00000056012;CHRNA7;ENSMMUG00000055731
CHRNA7	chr7	6162796	6162796	1	*	0.001	6.796	ENSMMUG00000056012;CHRNA7;ENSMMUG00000055731
CHRNA7	chr7	6162947	6162947	1	*	0.002	ENSMMUG00000056012;CHRNA7;ENSMMUG00000055731
CHRNA7	chr7	6162947	6162947	1	*	0.002	ENSMMUG00000056012;CHRNA7;ENSMMUG00000055731
CHRNA7	chr7	6162976	6162976	1	*	0	ENSMMUG00000056012;CHRNA7;ENSMMUG00000055731
CHRNA7	chr7	6162976	6162976	1	*	0	ENSMMUG00000056012;CHRNA7;ENSMMUG00000055731
CHRNA7	chr7	6163163	6163163	1	*	0.002	ENSMMUG00000056012;CHRNA7;ENSMMUG00000055731
CHRNA7	chr7	6163163	6163163	1	*	0.002	ENSMMUG00000056012;CHRNA7;ENSMMUG00000055731
CHRNA7	chr7	6163276	6163276	1	*	0.001	ENSMMUG00000056012;CHRNA7;ENSMMUG00000055731
CHRNA7	chr7	6321020	6321020	1	*	0.001	7.508	CHRNA7
CHRNA7	chr7	6321070	6321070	1	*	0	CHRNA7
RORA	chr7	36974553	36974553	1	*	0.001	32	RORA
RORA	chr7	37024609	37024609	1	*	0	RORA
RORA	chr7	37092898	37092898	1	*	0.001	4.496	ENSMMUG00000049749;RORA
RORA	chr7	37092921	37092921	1	*	0	16.71	ENSMMUG00000049749;RORA
FOXG1	chr7	90865961	90865961	1	*	0	9.82	ENSMMUG00000038390;FOXG1
NRG1	chr8	32757086	32757086	1	*	0	7.987	NRG1
NRG1	chr8	33093394	33093394	1	*	0.001	32	NRG1
NRG1	chr8	33095246	33095246	1	*	0.002	32	NRG1
NRG1	chr8	33098307	33098307	1	*	0.002	32	NRG1
NRG1	chr8	33099124	33099124	1	*	0	NRG1
NRG1	chr8	33099124	33099124	1	*	0	NRG1
NRG1	chr8	33099124	33099124	1	*	0	NRG1
NRG1	chr8	33099124	33099124	1	*	0	NRG1
NRG1	chr8	33099124	33099124	1	*	0	NRG1
NRG1	chr8	33099124	33099124	1	*	0	NRG1
NRG1	chr8	33099124	33099124	1	*	0	NRG1
NRG1	chr8	33099130	33099130	1	*	0	NRG1
NRG1	chr8	33099130	33099130	1	*	0	NRG1
NRG1	chr8	33099130	33099130	1	*	0	NRG1
NRG1	chr8	33099130	33099130	1	*	0	NRG1
NRG1	chr8	33099130	33099130	1	*	0	NRG1
NRG1	chr8	33099130	33099130	1	*	0	NRG1
NRG1	chr8	33099130	33099130	1	*	0	NRG1
NRG1	chr8	33099222	33099222	1	*	0.001	21	NRG1
NRG1	chr8	33099270	33099270	1	*	0.055	22.6	NRG1
NRG1	chr8	33102771	33102771	1	*	0.007	11.98	NRG1
EXT1	chr8	118133954	118133954	1	*	0.001	EXT1
EXT1	chr8	118427535	118427535	1	*	0.001	22.3	EXT1
SLC52A2	chr8	144622396	144622396	1	*	0.001	12.41	SLC52A2;SCRT1
SLC52A2	chr8	144641018	144641018	1	*	0.011	37	TMEM249;SLC52A2;FBXL6
SLC52A2	chr8	144641088	144641088	1	*	0	24.6	TMEM249;SLC52A2;FBXL6
SLC52A2	chr8	144641093	144641093	1	*	0.001	19.85	TMEM249;SLC52A2;FBXL6
SLC52A2	chr8	144641559	144641559	1	*	0.003	22.7	TMEM249;SLC52A2;FBXL6
SLC52A2	chr8	144641938	144641938	1	*	0.002	15.68	TMEM249;SLC52A2;FBXL6
SLC52A2	chr8	144642674	144642674	1	*	0	17.36	TMEM249;SLC52A2;FBXL6
SLC52A2	chr8	144643669	144643669	1	*	0.007	21.9	TMEM249;SLC52A2;FBXL6
SLC52A2	chr8	144645003	144645003	1	*	0.002	16.03	SLC52A2;TMEM249;FBXL6
SLC52A2	chr8	144645185	144645185	1	*	0.001	21.1	SLC52A2;TMEM249;FBXL6
SLC52A2	chr8	144645354	144645354	1	*	0.001	16.91	SLC52A2;FBXL6
SLC52A2	chr8	144646320	144646320	1	*	0.037	SLC52A2;FBXL6
PTEN	chr9	88220570	88220570	1	*	0.004	PTEN
PTEN	chr9	88220570	88220570	1	*	0.004	PTEN
PTEN	chr9	88220694	88220694	1	*	0	PTEN
PTEN	chr9	88220694	88220694	1	*	0	PTEN

## Sheet: Table 6 - RVIS human  v macaque
hgnc_symbol	rvis	epilepsy	asd_disgenet	id_disgenet	sz	sfari_all	rvis_human	Residual.Variation.Intolerance.Score.Percentile
RELN	-2.88322	1	1	1	1	1	-2.15123	1.46261
RAI1	-2.53241	1	1	1	1	1	-3.68373	0.253598
SLC6A3	-2.51137	1	1	1	1	1	-1.52849	3.38523
CYFIP1	-2.41547	1	1	1	1	1	-1.29531	4.98938
TRIO	-2.02878	1	1	1	1	1	-4.03714	0.176929
EPHB2	-1.95082	1	1	1	1	1	-1.4569	3.86294
CACNA1B	-1.91494	1	1	1	1	1	NA	NA
MTOR	-1.81594	1	1	1	1	1	-3.49201	0.342062
NTRK1	-1.81594	1	1	1	1	1	-0.0587853	48.9089
TSC2	-1.66931	1	1	1	1	1	-2.5369	0.872847
LRP2	-1.63033	1	1	1	1	1	3.32438	99.422
GRM5	-1.5072	1	1	1	1	1	-1.26388	5.26067
HDAC4	-1.4113	1	1	1	1	1	-2.84839	0.607455
CUX2	-1.37232	1	1	1	1	1	-2.07622	1.59825
CACNA1A	-1.37232	1	1	1	1	1	-1.7823	2.27058
SLC12A5	-1.33334	1	1	1	1	1	-1.37232	4.4468
NLGN2	-1.21641	1	1	1	1	1	-1.02317	7.94409
GRM1	-1.21641	1	1	1	1	0	-0.145153	42.339
GRIN2B	-1.19846	1	1	1	1	1	-2.41249	1.06747
ADA	-1.15948	1	1	1	1	1	-0.0917468	46.9155
KCNQ2	-1.12051	1	1	1	1	1	-0.666771	15.8646
CREBBP	-1.04255	1	1	1	1	1	-2.10251	1.53928
CTNND2	-0.985626	1	1	1	1	1	-2.41249	1.06747
GRIN2A	-0.985626	1	1	1	1	1	-1.45509	3.88653
PIK3CG	-0.946647	1	1	1	1	1	-0.813834	12.0547
ADRA2B	-0.946647	1	1	1	1	0	-0.247889	35.9873
PIK3CD	-0.907668	1	1	1	1	0	-1.65899	2.7247
DRD2	-0.868688	1	1	1	1	1	-0.60063	18.0644
SETD1A	-0.850747	1	1	1	1	1	-2.93488	0.560274
NRG1	-0.850747	1	1	1	1	0	1.07289	91.7079
CNTNAP2	-0.832806	1	1	1	1	1	-2.2491	1.29748
CHDH	-0.811768	1	1	1	1	0	-0.490398	22.5053
GRIK4	-0.772789	1	1	1	1	1	-0.547448	19.9988
SLC1A2	-0.73381	1	1	1	1	1	-1.28775	5.03067
GABRA5	-0.715868	1	1	1	1	0	-0.35812	29.1637
SHANK3	-0.676889	1	1	1	1	1	NA	NA
GRIN1	-0.559951	1	1	1	1	1	-1.11136	6.71739
CNTN2	-0.464052	1	1	1	1	0	-0.189246	39.3076
GRIK2	-0.425072	1	1	1	1	1	-1.13159	6.48148
CACNA1D	-0.407131	1	1	1	1	1	-3.51233	0.324369
KCNJ10	-0.386093	1	1	1	1	1	0.15076	64.514
ERBB4	-0.386093	1	1	1	1	0	-1.96955	1.78698
GAD1	-0.386093	1	1	1	1	0	-0.512444	21.5558
NGFR	-0.386093	1	1	1	1	0	-0.203797	38.8181
EGFR	-0.368152	1	1	1	1	0	-2.16086	1.43902
TLR4	-0.368152	1	1	1	1	0	-0.016512	52.3178
GRIA2	-0.347114	1	1	1	1	1	-0.778825	12.8804
PAX6	-0.347114	1	1	1	1	1	-0.361761	28.6329
APP	-0.347114	1	1	1	1	0	-0.977253	8.79925
NRXN1	-0.290193	1	1	1	1	1	-1.78769	2.24699
CAT	-0.290193	1	1	1	1	0	-0.310388	32.1479
CADPS2	-0.251214	1	1	1	1	1	-0.661316	16.0238
SETD2	-0.233273	1	1	1	1	1	-0.937081	9.42439
MBD5	-0.212235	1	1	1	1	1	-2.12213	1.51569
SATB2	-0.212235	1	1	1	1	1	-0.868835	10.6511
CHRNA7	-0.212235	1	1	1	1	1	NA	NA
IL1RN	-0.212235	1	1	1	1	0	-0.692459	14.9682
DNMT3A	-0.173255	1	1	1	1	1	-1.13159	6.48148
NR4A2	-0.173255	1	1	1	1	1	-0.626318	17.0323
HNRNPU	-0.173255	1	1	1	1	1	-0.604272	17.7459
UBE3A	-0.173255	1	1	1	1	1	-0.558357	19.5447
GABRB3	-0.173255	1	1	1	1	1	-0.492218	22.3579
AUTS2	-0.155314	1	1	1	1	1	-1.96774	1.81647
RBFOX1	-0.155314	1	1	1	1	1	-0.466531	23.5138
MAPT	-0.137373	1	1	1	1	0	2.18457	98.0892
ACTB	-0.0773557	1	1	1	1	1	-0.670412	15.6169
DLG4	-0.0773557	1	1	1	1	1	-0.668591	15.7643
FOXP1	-0.0773557	1	1	1	1	1	-0.378346	28.0137
IL1B	-0.0773557	1	1	1	1	0	-0.383808	27.418
PRODH	-0.0414735	1	1	1	1	1	1.7362	96.6266
EXT1	-0.0383764	1	1	1	1	1	-1.13341	6.4343
TCF4	-0.0383764	1	1	1	1	1	-0.558357	19.5447
SLC52A2	-0.0383764	1	1	1	1	0	-0.933157	9.54824
SLC1A1	0.000602926	1	1	1	1	1	-0.709045	14.6733
FOXG1	0.000602926	1	1	1	1	1	-0.25153	35.4211
PTEN	0.000602926	1	1	1	1	1	-0.229484	36.8601
PAFAH1B1	0.000602926	1	1	1	1	0	-0.405854	26.2326
NUFIP2	0.000602926	1	1	1	1	0	0.532823	80.9625
APOE	0.000602926	1	1	1	1	0	NA	NA
TERT	0.000602926	1	1	1	1	0	NA	NA
PIK3CB	0.0575233	1	1	1	1	0	-1.42005	4.10474
SYNGAP1	0.0965026	1	1	1	1	1	-1.15364	6.23378
IL1A	0.0965026	1	1	1	1	0	0.617374	83.2508
DRD4	0.0965026	1	1	1	1	0	NA	NA
FOXP2	0.135482	1	1	1	1	1	-0.82474	11.6773
CTNNB1	0.135482	1	1	1	1	1	-0.582225	18.4418
ELP4	0.135482	1	1	1	1	1	0.863529	88.7414
VIP	0.135482	1	1	1	1	0	-0.119252	44.5388
SOD2	0.135482	1	1	1	1	0	0.259174	70.0578
SLC6A4	0.270361	1	1	1	1	1	-0.60063	18.0644
CRP	0.270361	1	1	1	1	0	-0.117432	44.8927
ARSA	0.288302	1	1	1	1	0	0.156218	64.8207
MAPK1	0.30934	1	1	1	1	0	-0.405854	26.2326
BDNF	0.30934	1	1	1	1	0	0.437364	77.5655
IL6	0.30934	1	1	1	1	0	0.725794	85.9814
MTHFR	0.327281	1	1	1	1	1	0.0937187	60.7101
PIK3CA	0.40524	1	1	1	1	0	-0.448125	24.192
RORA	0.444219	1	1	1	1	1	-0.957025	9.08823
SOD1	0.444219	1	1	1	1	1	-0.0751599	47.7884
COMT	0.540119	1	1	1	1	0	-0.181751	40.1569
CD38	0.579098	1	1	1	1	1	-0.602451	17.9111

## Sheet: Table 7 - Top5 both
contig	position	reference	allele	af	cadd	source	reason	overlappingGenes	omim_phenotype	omim	description	jbrowse
6	14382740	C	CGG	0.001		SNPEff	Predicted High Impact	TRIO		TRIPLE FUNCTIONAL DOMAIN (TRIO)<>601893	Type: frameshift_variant; Gene: TRIO; AA Change: p.Lys41fs	322002174
6	14382741	CAA	C	0.001		SNPEff	Predicted High Impact	TRIO		TRIPLE FUNCTIONAL DOMAIN (TRIO)<>601893	Type: frameshift_variant; Gene: TRIO; AA Change: p.Lys41fs	322002175
6	14545791	G	A	0.001	18.61	Polyphen2	Prediction: D	TRIO		TRIPLE FUNCTIONAL DOMAIN (TRIO)<>601893	Score: 0.992	322002179
6	14599756	C	T	0.001	22.8	Polyphen2	Prediction: D	TRIO		TRIPLE FUNCTIONAL DOMAIN (TRIO)<>601893	Score: 0.978	322002182
6	14610610	T	TAAGGTAGGGGCAGCACTGCGGGCACCCAGCAGAGGCTTCCTGCCTG	0		SNPEff	Predicted High Impact	TRIO			Type: frameshift_variant; Gene: TRIO; AA Change: p.Phe1070fs	322002192
6	14610610	T	TAAGGTAGGGGCAGCACTGCGGGCACCCAGCAGAGGCTTCCTGCCTG	0		SNPEff	Predicted High Impact	TRIO			Type: frameshift_variant; Gene: TRIO; AA Change: p.Phe1007fs	322002193
6	14610610	T	TAAGGTAGGGGCAGCACTGCGGGCAGTGCACCCAGCAGAGGCCTCCTGCCTG	0.001		SNPEff	Predicted High Impact	TRIO			Type: splice_donor_variant, intron_variant; Gene: TRIO	322002194
6	14610610	T	TAAGGTAGGGGCAGCACTGCGGGCAGTGCACCCAGCAGAGGCTTCCTGCCTG	0		SNPEff	Predicted High Impact	TRIO			Type: splice_donor_variant, intron_variant; Gene: TRIO	322002195
6	14646477	G	A	0.005	14.51	Polyphen2	Prediction: D	TRIO		TRIPLE FUNCTIONAL DOMAIN (TRIO)<>601893	Score: 0.989	322002199
6	14705294	C	A	0.004	21.4	Polyphen2	Prediction: D	TRIO		TRIPLE FUNCTIONAL DOMAIN (TRIO)<>601893	Score: 0.997	322002202
6	14707124	G	A	0.008	23.8	Polyphen2	Prediction: D	TRIO		TRIPLE FUNCTIONAL DOMAIN (TRIO)<>601893	Score: 0.996	322002203
6	14709824	G	A	0.001	18.06	Polyphen2	Prediction: D	TRIO		TRIPLE FUNCTIONAL DOMAIN (TRIO)<>601893	Score: 0.915	322002204
6	14730362	AAGG	A	0.001		SNPEff	Predicted High Impact	TRIO		TRIPLE FUNCTIONAL DOMAIN (TRIO)<>601893	Type: frameshift_variant, splice_acceptor_variant, splice_region_variant, intron_variant; Gene: TRIO; AA Change: p.Val2220fs	322002208
6	14730362	AAGG	A	0.001		SNPEff	Predicted High Impact	TRIO		TRIPLE FUNCTIONAL DOMAIN (TRIO)<>601893	Type: frameshift_variant, splice_acceptor_variant, splice_region_variant, intron_variant; Gene: TRIO; AA Change: p.Val2157fs	322002207
6	14733837	C	T	0	35	Polyphen2	Prediction: D	TRIO		TRIPLE FUNCTIONAL DOMAIN (TRIO)<>601893	Score: 0.964	322002212	p.Ser2527Leu	0.0005615	S2527L	F6SBV8
6	14747978	G	A	0.001	26.7	Polyphen2	Prediction: D	TRIO		TRIPLE FUNCTIONAL DOMAIN (TRIO)<>601893	Score: 0.914	322002215
6	14752487	G	A	0.001	34	Polyphen2	Prediction: D	TRIO		TRIPLE FUNCTIONAL DOMAIN (TRIO)<>601893	Score: 0.998	322002218	p.Arg2872His	0.0007943	R2872H	F6SBV8
6	14753380	C	G	0.001	28.2	Polyphen2	Prediction: D	TRIO		TRIPLE FUNCTIONAL DOMAIN (TRIO)<>601893	Score: 0.999	322002219
6	14753450	C	G	0.001	27.9	Polyphen2	Prediction: D	TRIO		TRIPLE FUNCTIONAL DOMAIN (TRIO)<>601893	Score: 1.0	322002222
6	14753522	A	G	0.001	21.8	Polyphen2	Prediction: D	TRIO		TRIPLE FUNCTIONAL DOMAIN (TRIO)<>601893	Score: 0.963	322002223
16	17606818	C	T	0.227		SNPEff	Predicted High Impact	ENSMMUG00000023379;RAI1			Type: stop_gained; Gene: ENSMMUG00000023379; AA Change: p.Trp141*	321883842
16	17607237	G	A	0.001	4.128	SNPEff	Predicted High Impact	ENSMMUG00000023379;RAI1			Type: stop_gained; Gene: ENSMMUG00000023379; AA Change: p.Arg2*	321883843
16	17621067	A	G	0.001	17.89	Polyphen2	Prediction: D	RAI1	SMITH-MAGENIS SYNDROME (SMS)<>182290	RETINOIC ACID-INDUCED GENE 1 (RAI1)<>607642	Score: 0.987	321883844
16	17622485	G	T	0.014	17.64	Polyphen2	Prediction: D	RAI1	SMITH-MAGENIS SYNDROME (SMS)<>182290	RETINOIC ACID-INDUCED GENE 1 (RAI1)<>607642	Score: 0.993	321883847
16	17624773	G	A	0.001	16.6	Polyphen2	Prediction: D	RAI1	SMITH-MAGENIS SYNDROME (SMS)<>182290	RETINOIC ACID-INDUCED GENE 1 (RAI1)<>607642	Score: 0.988	321883851
16	17625391	G	A	0	20.6	Polyphen2	Prediction: D	RAI1	SMITH-MAGENIS SYNDROME (SMS)<>182290	RETINOIC ACID-INDUCED GENE 1 (RAI1)<>607642	Score: 0.967	321883852
16	17625726	C	T	0.001	45	SNPEff	Predicted High Impact	RAI1	SMITH-MAGENIS SYNDROME (SMS)<>182290	RETINOIC ACID-INDUCED GENE 1 (RAI1)<>607642	Type: stop_gained; Gene: RAI1; AA Change: p.Arg1560*	321883855
16	17625778	G	A	0.001	19.82	Polyphen2	Prediction: D	RAI1	SMITH-MAGENIS SYNDROME (SMS)<>182290	RETINOIC ACID-INDUCED GENE 1 (RAI1)<>607642	Score: 0.928	321883856
16	17631715	C	CT	0.12		SNPEff	Predicted High Impact	RAI1	SMITH-MAGENIS SYNDROME (SMS)<>182290	RETINOIC ACID-INDUCED GENE 1 (RAI1)<>607642	Type: frameshift_variant; Gene: RAI1; AA Change: p.Ile1933fs	321883858
16	17637351	A	G	0.564	7.036	SNPEff	Predicted High Impact	RAI1;SREBF1;mml-mir-33b	SMITH-MAGENIS SYNDROME (SMS)<>182290	RETINOIC ACID-INDUCED GENE 1 (RAI1)<>607642	Type: stop_lost, splice_region_variant; Gene: RAI1; AA Change: p.Ter1912Trpext*?	321883859
16	17640599	G	A	0.004	28.6	Polyphen2	Prediction: D	SREBF1;RAI1;mml-mir-33b		STEROL REGULATORY ELEMENT-BINDING TRANSCRIPTION FACTOR 1 (SREBF1)<>184756	Score: 0.996	321883862
16	17641280	G	A	0	32	Polyphen2	Prediction: D	SREBF1;RAI1;mml-mir-33b		STEROL REGULATORY ELEMENT-BINDING TRANSCRIPTION FACTOR 1 (SREBF1)<>184756	Score: 0.998	321883863
16	17643777	C	T	0	11.26	Polyphen2	Prediction: D	SREBF1;RAI1;mml-mir-33b		STEROL REGULATORY ELEMENT-BINDING TRANSCRIPTION FACTOR 1 (SREBF1)<>184756	Score: 0.941	321883866
16	17644443	C	T	0.012	34	Polyphen2	Prediction: D	SREBF1;RAI1;mml-mir-33b		STEROL REGULATORY ELEMENT-BINDING TRANSCRIPTION FACTOR 1 (SREBF1)<>184756	Score: 0.997	321883869
16	17646146	C	T	0	29.1	Polyphen2	Prediction: D	SREBF1;RAI1;mml-mir-33b		STEROL REGULATORY ELEMENT-BINDING TRANSCRIPTION FACTOR 1 (SREBF1)<>184756	Score: 0.946	321883877
16	17646177	GGTTGCTGT	G	0	11.88	SNPEff	Predicted High Impact	SREBF1;RAI1;mml-mir-33b		STEROL REGULATORY ELEMENT-BINDING TRANSCRIPTION FACTOR 1 (SREBF1)<>184756	Type: frameshift_variant; Gene: SREBF1; AA Change: p.His405fs	321883881
16	17646177	GGTTGCTGT	G	0	11.88	SNPEff	Predicted High Impact	SREBF1;RAI1;mml-mir-33b		STEROL REGULATORY ELEMENT-BINDING TRANSCRIPTION FACTOR 1 (SREBF1)<>184756	Type: frameshift_variant; Gene: SREBF1; AA Change: p.His351fs	321883879
16	17646177	GGTTGCTGT	G	0	11.88	SNPEff	Predicted High Impact	SREBF1;RAI1;mml-mir-33b		STEROL REGULATORY ELEMENT-BINDING TRANSCRIPTION FACTOR 1 (SREBF1)<>184756	Type: frameshift_variant; Gene: SREBF1; AA Change: p.His344fs	321883878
16	17646177	GGTTGCTGT	G	0	11.88	SNPEff	Predicted High Impact	SREBF1;RAI1;mml-mir-33b		STEROL REGULATORY ELEMENT-BINDING TRANSCRIPTION FACTOR 1 (SREBF1)<>184756	Type: frameshift_variant; Gene: SREBF1; AA Change: p.His375fs	321883880
16	17646197	C	T	0.021	25.6	Polyphen2	Prediction: D	SREBF1;RAI1;mml-mir-33b		STEROL REGULATORY ELEMENT-BINDING TRANSCRIPTION FACTOR 1 (SREBF1)<>184756	Score: 0.999	321883889
16	17646219	G	T	0.002	24.1	Polyphen2	Prediction: D	SREBF1;RAI1;mml-mir-33b		STEROL REGULATORY ELEMENT-BINDING TRANSCRIPTION FACTOR 1 (SREBF1)<>184756	Score: 0.987	321883890
16	17646882	T	G	0	27.4	Polyphen2	Prediction: D	SREBF1;RAI1		STEROL REGULATORY ELEMENT-BINDING TRANSCRIPTION FACTOR 1 (SREBF1)<>184756	Score: 0.999	321883893
16	17647292	T	C	0	15.72	Polyphen2	Prediction: D	SREBF1;RAI1		STEROL REGULATORY ELEMENT-BINDING TRANSCRIPTION FACTOR 1 (SREBF1)<>184756	Score: 0.999	321883896
16	17647407	C	T	0.001	18.31	Polyphen2	Prediction: D	SREBF1;RAI1		STEROL REGULATORY ELEMENT-BINDING TRANSCRIPTION FACTOR 1 (SREBF1)<>184756	Score: 0.99	321883897
16	17647496	T	C	0.001	11.2	Polyphen2	Prediction: D	SREBF1;RAI1		STEROL REGULATORY ELEMENT-BINDING TRANSCRIPTION FACTOR 1 (SREBF1)<>184756	Score: 0.986	321883901
16	17648350	GTC	G	0		SNPEff	Predicted High Impact	SREBF1;RAI1		STEROL REGULATORY ELEMENT-BINDING TRANSCRIPTION FACTOR 1 (SREBF1)<>184756	Type: frameshift_variant; Gene: SREBF1; AA Change: p.Asp11fs	321883903
16	17648350	GTC	G	0		SNPEff	Predicted High Impact	SREBF1;RAI1		STEROL REGULATORY ELEMENT-BINDING TRANSCRIPTION FACTOR 1 (SREBF1)<>184756	Type: frameshift_variant; Gene: SREBF1; AA Change: p.Asp42fs	321883905
16	17648350	GTC	G	0		SNPEff	Predicted High Impact	SREBF1;RAI1		STEROL REGULATORY ELEMENT-BINDING TRANSCRIPTION FACTOR 1 (SREBF1)<>184756	Type: frameshift_variant; Gene: SREBF1; AA Change: p.Asp72fs	321883902
16	17648350	GTC	G	0		SNPEff	Predicted High Impact	SREBF1;RAI1		STEROL REGULATORY ELEMENT-BINDING TRANSCRIPTION FACTOR 1 (SREBF1)<>184756	Type: frameshift_variant; Gene: SREBF1; AA Change: p.Asp18fs	321883904
16	17648353	AC	A	0		SNPEff	Predicted High Impact	SREBF1;RAI1		STEROL REGULATORY ELEMENT-BINDING TRANSCRIPTION FACTOR 1 (SREBF1)<>184756	Type: frameshift_variant; Gene: SREBF1; AA Change: p.Ser17fs	321883915
16	17648353	AC	A	0		SNPEff	Predicted High Impact	SREBF1;RAI1		STEROL REGULATORY ELEMENT-BINDING TRANSCRIPTION FACTOR 1 (SREBF1)<>184756	Type: frameshift_variant; Gene: SREBF1; AA Change: p.Ser71fs	321883917
16	17648353	AC	A	0		SNPEff	Predicted High Impact	SREBF1;RAI1		STEROL REGULATORY ELEMENT-BINDING TRANSCRIPTION FACTOR 1 (SREBF1)<>184756	Type: frameshift_variant; Gene: SREBF1; AA Change: p.Ser10fs	321883914
16	17648353	AC	A	0		SNPEff	Predicted High Impact	SREBF1;RAI1		STEROL REGULATORY ELEMENT-BINDING TRANSCRIPTION FACTOR 1 (SREBF1)<>184756	Type: frameshift_variant; Gene: SREBF1; AA Change: p.Ser41fs	321883916
16	17692454	G	A	0.001	25.3	Polyphen2	Prediction: D	TOM1L2;RAI1		TOM1-LIKE 2 (TOM1L2)<>615519	Score: 0.973	321883920
16	17699309	G	A	0.014	9.453	SNPEff	Predicted High Impact	RAI1;TOM1L2		TOM1-LIKE 2 (TOM1L2)<>615519	Type: stop_gained; Gene: RAI1; AA Change: p.Trp1893*	321883921
16	17699392	C	T	0.001	33	Polyphen2	Prediction: D	RAI1;TOM1L2		TOM1-LIKE 2 (TOM1L2)<>615519	Score: 1.0	321883924
1	213215046	G	GAATAAATTAA	0		SNPEff	Predicted High Impact	MTOR		MECHANISTIC TARGET OF RAPAMYCIN (MTOR)<>601231	Type: frameshift_variant; Gene: MTOR; AA Change: p.Val450fs	321799709
1	213217674	C	T	0.001	12.86	Polyphen2	Prediction: D	MTOR		MECHANISTIC TARGET OF RAPAMYCIN (MTOR)<>601231	Score: 0.969	321799710
1	213265785	G	A	0.001	22.6	Polyphen2	Prediction: D	ANGPTL7;MTOR			Score: 0.971	321799715
1	213265857	G	T	0	34	Polyphen2	Prediction: D	ANGPTL7;MTOR			Score: 1.0	321799716
1	213269640	C	T	0.003	19.48	Polyphen2	Prediction: D	ANGPTL7;MTOR			Score: 0.992	321799720
1	213318148	C	T	0.001	10.69	Polyphen2	Prediction: D	MTOR		MECHANISTIC TARGET OF RAPAMYCIN (MTOR)<>601231	Score: 0.932	321799721
1	213323639	A	AGAAAAACAAT	0		SNPEff	Predicted High Impact	MTOR		MECHANISTIC TARGET OF RAPAMYCIN (MTOR)<>601231	Type: frameshift_variant; Gene: MTOR; AA Change: p.Arg2029fs	321799725
1	213323639	A	AGAAAAACAAT	0		SNPEff	Predicted High Impact	MTOR		MECHANISTIC TARGET OF RAPAMYCIN (MTOR)<>601231	Type: frameshift_variant; Gene: MTOR; AA Change: p.Arg2060fs	321799726
1	213323639	A	AGAAAAACAAT	0		SNPEff	Predicted High Impact	MTOR		MECHANISTIC TARGET OF RAPAMYCIN (MTOR)<>601231	Type: frameshift_variant; Gene: MTOR; AA Change: p.Arg2052fs	321799724
1	213324134	G	A	0	34	Polyphen2	Prediction: D	MTOR		MECHANISTIC TARGET OF RAPAMYCIN (MTOR)<>601231	Score: 0.988	321799727
20	2074416	C	T	0.001	20.2	Polyphen2	Prediction: D	NTHL1;TSC2		ENDONUCLEASE III-LIKE 1 (NTHL1)<>602656	Score: 0.999	321944504
20	2074476	G	A	0.001	21.1	Polyphen2	Prediction: D	NTHL1;TSC2		ENDONUCLEASE III-LIKE 1 (NTHL1)<>602656	Score: 0.989	321944507
20	2076007	G	A	0	36	SNPEff	Predicted High Impact	NTHL1;TSC2		ENDONUCLEASE III-LIKE 1 (NTHL1)<>602656	Type: stop_gained; Gene: NTHL1; AA Change: p.Gln80*	321944509
20	2076007	G	A	0	36	SNPEff	Predicted High Impact	NTHL1;TSC2		ENDONUCLEASE III-LIKE 1 (NTHL1)<>602656	Type: stop_gained; Gene: NTHL1; AA Change: p.Gln95*	321944510
20	2076032	GA	G	0	0.044	SNPEff	Predicted High Impact	NTHL1;TSC2		ENDONUCLEASE III-LIKE 1 (NTHL1)<>602656	Type: frameshift_variant; Gene: NTHL1; AA Change: p.Val71fs	321944512
20	2076032	GA	G	0	0.044	SNPEff	Predicted High Impact	NTHL1;TSC2		ENDONUCLEASE III-LIKE 1 (NTHL1)<>602656	Type: frameshift_variant; Gene: NTHL1; AA Change: p.Val86fs	321944511
20	2076306	T	C	0.006	1.604	SNPEff	Predicted High Impact	NTHL1;TSC2		ENDONUCLEASE III-LIKE 1 (NTHL1)<>602656	Type: start_lost; Gene: TSC2; AA Change: p.Met1?	321944513
20	2076455	CT	C	0.008		SNPEff	Predicted High Impact	NTHL1;TSC2		ENDONUCLEASE III-LIKE 1 (NTHL1)<>602656	Type: frameshift_variant; Gene: TSC2; AA Change: p.Leu52fs	321944514
20	2078069	AGTGCGGGTCCCGCTTCCGGCAGC	A	0.002		SNPEff	Predicted High Impact	NTHL1;TSC2			Type: frameshift_variant; Gene: TSC2; AA Change: p.Val229fs	321944516
20	2078069	AGTGCGGGTCCCGCTTCCGGCAGC	A	0.002		SNPEff	Predicted High Impact	NTHL1;TSC2			Type: frameshift_variant; Gene: TSC2; AA Change: p.Val100fs	321944515
20	2078096	C	CA	0.236		SNPEff	Predicted High Impact	NTHL1;TSC2			Type: frameshift_variant; Gene: TSC2; AA Change: p.Gly107fs	321944520
20	2078096	C	CA	0.236		SNPEff	Predicted High Impact	NTHL1;TSC2			Type: frameshift_variant; Gene: TSC2; AA Change: p.Gly236fs	321944519
20	2078161	G	T	0	10.56	SNPEff	Predicted High Impact	NTHL1;TSC2	TUBEROUS SCLEROSIS 2 (TSC2)<>613254;LYMPHANGIOLEIOMYOMATOSIS (LAM)<>606690	TSC COMPLEX SUBUNIT 2 (TSC2)<>191092	Type: splice_donor_variant, intron_variant; Gene: TSC2	321944521
20	2085412	G	T	0.005	19.29	Polyphen2	Prediction: D	TSC2	TUBEROUS SCLEROSIS 2 (TSC2)<>613254;LYMPHANGIOLEIOMYOMATOSIS (LAM)<>606690	TSC COMPLEX SUBUNIT 2 (TSC2)<>191092	Score: 0.97	321944525
20	2086993	G	A	0.001	0.062	ClinVar	Hereditary_cancer-predisposing_syndrome	TSC2	TUBEROUS SCLEROSIS 2 (TSC2)<>613254;LYMPHANGIOLEIOMYOMATOSIS (LAM)<>606690	TSC COMPLEX SUBUNIT 2 (TSC2)<>191092	Significance: Conflicting_interpretations_of_pathogenicity	321944528
20	2087451	A	G	0.003	10.07	Polyphen2	Prediction: D	TSC2	TUBEROUS SCLEROSIS 2 (TSC2)<>613254;LYMPHANGIOLEIOMYOMATOSIS (LAM)<>606690	TSC COMPLEX SUBUNIT 2 (TSC2)<>191092	Score: 0.989	321944529
20	2088624	G	A	0.003	18.11	Polyphen2	Prediction: D	TSC2	TUBEROUS SCLEROSIS 2 (TSC2)<>613254;LYMPHANGIOLEIOMYOMATOSIS (LAM)<>606690	TSC COMPLEX SUBUNIT 2 (TSC2)<>191092	Score: 0.998	321944532
20	2088741	C	T	0.206	0.437	ClinVar	Tuberous_sclerosis_2	TSC2	TUBEROUS SCLEROSIS 2 (TSC2)<>613254;LYMPHANGIOLEIOMYOMATOSIS (LAM)<>606690	TSC COMPLEX SUBUNIT 2 (TSC2)<>191092	Significance: Conflicting_interpretations_of_pathogenicity	321944533
20	2090460	G	A	0.001	4.117	ClinVar	Tuberous_sclerosis_syndrome	TSC2	TUBEROUS SCLEROSIS 2 (TSC2)<>613254;LYMPHANGIOLEIOMYOMATOSIS (LAM)<>606690	TSC COMPLEX SUBUNIT 2 (TSC2)<>191092	Significance: Pathogenic	321944535
20	2090612	G	C	0.001	13.83	Polyphen2	Prediction: D	TSC2	TUBEROUS SCLEROSIS 2 (TSC2)<>613254;LYMPHANGIOLEIOMYOMATOSIS (LAM)<>606690	TSC COMPLEX SUBUNIT 2 (TSC2)<>191092	Score: 0.998	321944536
20	2091654	G	C	0.001	18.14	Polyphen2	Prediction: D	TSC2	TUBEROUS SCLEROSIS 2 (TSC2)<>613254;LYMPHANGIOLEIOMYOMATOSIS (LAM)<>606690	TSC COMPLEX SUBUNIT 2 (TSC2)<>191092	Score: 0.995	321944539
20	2091706	G	A	0.001	16.76	Polyphen2	Prediction: D	TSC2	TUBEROUS SCLEROSIS 2 (TSC2)<>613254;LYMPHANGIOLEIOMYOMATOSIS (LAM)<>606690	TSC COMPLEX SUBUNIT 2 (TSC2)<>191092	Score: 0.997	321944540
20	2092715	G	A	0.001	16.47	Polyphen2	Prediction: D	TSC2	TUBEROUS SCLEROSIS 2 (TSC2)<>613254;LYMPHANGIOLEIOMYOMATOSIS (LAM)<>606690	TSC COMPLEX SUBUNIT 2 (TSC2)<>191092	Score: 0.998	321944543
20	2094079	A	G	0	19.81	Polyphen2	Prediction: D	TSC2	TUBEROUS SCLEROSIS 2 (TSC2)<>613254;LYMPHANGIOLEIOMYOMATOSIS (LAM)<>606690	TSC COMPLEX SUBUNIT 2 (TSC2)<>191092	Score: 0.997	321944544
20	2094108	G	A	0.003	31	Polyphen2	Prediction: D	TSC2	TUBEROUS SCLEROSIS 2 (TSC2)<>613254;LYMPHANGIOLEIOMYOMATOSIS (LAM)<>606690	TSC COMPLEX SUBUNIT 2 (TSC2)<>191092	Score: 0.998	321944547
20	2095266	C	G	0.001	14.03	Polyphen2	Prediction: D	TSC2	TUBEROUS SCLEROSIS 2 (TSC2)<>613254;LYMPHANGIOLEIOMYOMATOSIS (LAM)<>606690	TSC COMPLEX SUBUNIT 2 (TSC2)<>191092	Score: 0.98	321944548
20	2100430	G	A	0.011	16.54	Polyphen2	Prediction: D	TSC2	TUBEROUS SCLEROSIS 2 (TSC2)<>613254;LYMPHANGIOLEIOMYOMATOSIS (LAM)<>606690	TSC COMPLEX SUBUNIT 2 (TSC2)<>191092	Score: 0.911	321944549
20	2100498	A	G	0.13	13.37	Polyphen2	Prediction: D	TSC2	TUBEROUS SCLEROSIS 2 (TSC2)<>613254;LYMPHANGIOLEIOMYOMATOSIS (LAM)<>606690	TSC COMPLEX SUBUNIT 2 (TSC2)<>191092	Score: 0.983	321944552
20	2100512	G	A	0.001	3.873	ClinVar	Hereditary_cancer-predisposing_syndrome	TSC2	TUBEROUS SCLEROSIS 2 (TSC2)<>613254;LYMPHANGIOLEIOMYOMATOSIS (LAM)<>606690	TSC COMPLEX SUBUNIT 2 (TSC2)<>191092	Significance: Conflicting_interpretations_of_pathogenicity	321944553
20	2101742	C	T	0.096	1.602	ClinVar	Hereditary_cancer-predisposing_syndrome	TSC2	TUBEROUS SCLEROSIS 2 (TSC2)<>613254;LYMPHANGIOLEIOMYOMATOSIS (LAM)<>606690	TSC COMPLEX SUBUNIT 2 (TSC2)<>191092	Significance: Conflicting_interpretations_of_pathogenicity	321944556
20	2102193	G	A	0	17.32	Polyphen2	Prediction: D	TSC2	TUBEROUS SCLEROSIS 2 (TSC2)<>613254;LYMPHANGIOLEIOMYOMATOSIS (LAM)<>606690	TSC COMPLEX SUBUNIT 2 (TSC2)<>191092	Score: 0.996	321944559
20	2102853	C	G	0	10.81	Polyphen2	Prediction: D	TSC2	TUBEROUS SCLEROSIS 2 (TSC2)<>613254;LYMPHANGIOLEIOMYOMATOSIS (LAM)<>606690	TSC COMPLEX SUBUNIT 2 (TSC2)<>191092	Score: 0.992	321944560
20	2102862	C	A	0.001	7.771	Polyphen2	Prediction: D	TSC2	TUBEROUS SCLEROSIS 2 (TSC2)<>613254;LYMPHANGIOLEIOMYOMATOSIS (LAM)<>606690	TSC COMPLEX SUBUNIT 2 (TSC2)<>191092	Score: 0.992	321944563
20	2102882	G	A	0.005	1.19	ClinVar	Tuberous_sclerosis_syndrome	TSC2	TUBEROUS SCLEROSIS 2 (TSC2)<>613254;LYMPHANGIOLEIOMYOMATOSIS (LAM)<>606690	TSC COMPLEX SUBUNIT 2 (TSC2)<>191092	Significance: Conflicting_interpretations_of_pathogenicity	321944564
20	2109122	T	C	0	25.6	Polyphen2	Prediction: D	TSC2	TUBEROUS SCLEROSIS 2 (TSC2)<>613254;LYMPHANGIOLEIOMYOMATOSIS (LAM)<>606690	TSC COMPLEX SUBUNIT 2 (TSC2)<>191092	Score: 0.992	321944570
20	2109147	G	A	0.004	0.224	ClinVar	Tuberous_sclerosis_syndrome	TSC2	TUBEROUS SCLEROSIS 2 (TSC2)<>613254;LYMPHANGIOLEIOMYOMATOSIS (LAM)<>606690	TSC COMPLEX SUBUNIT 2 (TSC2)<>191092	Significance: Conflicting_interpretations_of_pathogenicity	321944571
20	2109345	T	C	0.001	18.06	Polyphen2	Prediction: D	TSC2	TUBEROUS SCLEROSIS 2 (TSC2)<>613254;LYMPHANGIOLEIOMYOMATOSIS (LAM)<>606690	TSC COMPLEX SUBUNIT 2 (TSC2)<>191092	Score: 0.958	321944573
20	2109958	C	T	0.007	14.65	Polyphen2	Prediction: D	TSC2	TUBEROUS SCLEROSIS 2 (TSC2)<>613254;LYMPHANGIOLEIOMYOMATOSIS (LAM)<>606690	TSC COMPLEX SUBUNIT 2 (TSC2)<>191092	Score: 0.942	321944576
20	2110090	G	C	0.208	20.1	Polyphen2	Prediction: D	TSC2	TUBEROUS SCLEROSIS 2 (TSC2)<>613254;LYMPHANGIOLEIOMYOMATOSIS (LAM)<>606690	TSC COMPLEX SUBUNIT 2 (TSC2)<>191092	Score: 0.968	321944577
20	2111441	G	A	0.001	31	Polyphen2	Prediction: D	TSC2	TUBEROUS SCLEROSIS 2 (TSC2)<>613254;LYMPHANGIOLEIOMYOMATOSIS (LAM)<>606690	TSC COMPLEX SUBUNIT 2 (TSC2)<>191092	Score: 0.997	321944580
20	2111501	C	T	0.003	15.29	Polyphen2	Prediction: D	TSC2	TUBEROUS SCLEROSIS 2 (TSC2)<>613254;LYMPHANGIOLEIOMYOMATOSIS (LAM)<>606690	TSC COMPLEX SUBUNIT 2 (TSC2)<>191092	Score: 0.993	321944581
20	2112223	G	A	0.001	1.861	ClinVar	Hereditary_cancer-predisposing_syndrome	TSC2	TUBEROUS SCLEROSIS 2 (TSC2)<>613254;LYMPHANGIOLEIOMYOMATOSIS (LAM)<>606690	TSC COMPLEX SUBUNIT 2 (TSC2)<>191092	Significance: Conflicting_interpretations_of_pathogenicity	321944584
20	2114273	C	T	0.007	5.02	ClinVar	Hereditary_cancer-predisposing_syndrome	TSC2	TUBEROUS SCLEROSIS 2 (TSC2)<>613254;LYMPHANGIOLEIOMYOMATOSIS (LAM)<>606690	TSC COMPLEX SUBUNIT 2 (TSC2)<>191092	Significance: Conflicting_interpretations_of_pathogenicity	321944585
20	2114739	C	T	0.001	1.584	ClinVar	Tuberous_sclerosis_2	TSC2;PKD1	TUBEROUS SCLEROSIS 2 (TSC2)<>613254;LYMPHANGIOLEIOMYOMATOSIS (LAM)<>606690	TSC COMPLEX SUBUNIT 2 (TSC2)<>191092	Significance: Conflicting_interpretations_of_pathogenicity	321944608
20	2115049	G	A	0.001	17.9	Polyphen2	Prediction: D	TSC2;PKD1	TUBEROUS SCLEROSIS 2 (TSC2)<>613254;LYMPHANGIOLEIOMYOMATOSIS (LAM)<>606690	TSC COMPLEX SUBUNIT 2 (TSC2)<>191092	Score: 0.977	321944610
20	2115049	G	A	0.001	17.9	ClinVar	Hereditary_cancer-predisposing_syndrome	TSC2;PKD1	TUBEROUS SCLEROSIS 2 (TSC2)<>613254;LYMPHANGIOLEIOMYOMATOSIS (LAM)<>606690	TSC COMPLEX SUBUNIT 2 (TSC2)<>191092	Significance: Conflicting_interpretations_of_pathogenicity	321944609
20	2115993	C	T	0	15.21	Polyphen2	Prediction: D	TSC2;PKD1	TUBEROUS SCLEROSIS 2 (TSC2)<>613254;LYMPHANGIOLEIOMYOMATOSIS (LAM)<>606690	TSC COMPLEX SUBUNIT 2 (TSC2)<>191092	Score: 0.999	321944613
20	2116103	G	A	0	31	Polyphen2	Prediction: D	TSC2;PKD1	TUBEROUS SCLEROSIS 2 (TSC2)<>613254;LYMPHANGIOLEIOMYOMATOSIS (LAM)<>606690	TSC COMPLEX SUBUNIT 2 (TSC2)<>191092	Score: 0.998	321944614
20	2116506	C	T	0.073	10.4	ClinVar	Hereditary_cancer-predisposing_syndrome	TSC2;PKD1	TUBEROUS SCLEROSIS 2 (TSC2)<>613254;LYMPHANGIOLEIOMYOMATOSIS (LAM)<>606690	TSC COMPLEX SUBUNIT 2 (TSC2)<>191092	Significance: Conflicting_interpretations_of_pathogenicity	321944617
20	2117631	TGGTGTCCCTGCAGTGCAGGAAAGGTGGGGCCAGGGTGGGGCC	T	0.201		SNPEff	Predicted High Impact	TSC2;PKD1			Type: frameshift_variant, splice_donor_variant, splice_region_variant, intron_variant; Gene: TSC2; AA Change: p.Val1883fs	321944618
20	2117631	TGGTGTCCCTGCAGTGCAGGAAAGGTGGGGCCAGGGTGGGGCC	T	0.201		SNPEff	Predicted High Impact	TSC2;PKD1			Type: frameshift_variant, splice_donor_variant, splice_region_variant, intron_variant; Gene: TSC2; AA Change: p.Val1777fs	321944620
20	2117631	TGGTGTCCCTGCAGTGCAGGAAAGGTGGGGCCAGGGTGGGGCC	T	0.201		SNPEff	Predicted High Impact	TSC2;PKD1			Type: frameshift_variant, splice_donor_variant, splice_region_variant, intron_variant; Gene: TSC2; AA Change: p.Val1569fs	321944619
20	2117631	TGGTGTCCCTGCAGTGCAGGAAAGGTGGGGCCAGGGTGGGGCC	T	0.201		SNPEff	Predicted High Impact	TSC2;PKD1			Type: frameshift_variant, splice_donor_variant, splice_region_variant, intron_variant; Gene: TSC2; AA Change: p.Val1820fs	321944621
20	2117796	G	A	0.002	11.31	ClinVar	Hereditary_cancer-predisposing_syndrome	TSC2;PKD1	TUBEROUS SCLEROSIS 2 (TSC2)<>613254;LYMPHANGIOLEIOMYOMATOSIS (LAM)<>606690	TSC COMPLEX SUBUNIT 2 (TSC2)<>191092	Significance: Conflicting_interpretations_of_pathogenicity	321944624
20	2117981	C	G	0.001	16.7	Polyphen2	Prediction: D	TSC2;PKD1	TUBEROUS SCLEROSIS 2 (TSC2)<>613254;LYMPHANGIOLEIOMYOMATOSIS (LAM)<>606690	TSC COMPLEX SUBUNIT 2 (TSC2)<>191092	Score: 0.998	321944625
20	2118062	CTGCCCAGGCTGTG	C	0		SNPEff	Predicted High Impact	TSC2;PKD1			Type: frameshift_variant; Gene: TSC2; AA Change: p.Leu1645fs	321944628
20	2118062	CTGCCCAGGCTGTG	C	0		SNPEff	Predicted High Impact	TSC2;PKD1			Type: frameshift_variant; Gene: TSC2; AA Change: p.Leu1853fs	321944629
20	2118062	CTGCCCAGGCTGTG	C	0		SNPEff	Predicted High Impact	TSC2;PKD1			Type: frameshift_variant; Gene: TSC2; AA Change: p.Leu1959fs	321944630
20	2118082	GCGGC	G	0		SNPEff	Predicted High Impact	TSC2;PKD1			Type: frameshift_variant; Gene: TSC2; AA Change: p.Arg1860fs	321944633
20	2118082	GCGGC	G	0		SNPEff	Predicted High Impact	TSC2;PKD1			Type: frameshift_variant; Gene: TSC2; AA Change: p.Arg1966fs	321944632
20	2118082	GCGGC	G	0		SNPEff	Predicted High Impact	TSC2;PKD1			Type: frameshift_variant; Gene: TSC2; AA Change: p.Arg1652fs	321944631
20	2118250	G	A	0.004	18.26	Polyphen2	Prediction: D	TSC2;PKD1	TUBEROUS SCLEROSIS 2 (TSC2)<>613254;LYMPHANGIOLEIOMYOMATOSIS (LAM)<>606690	TSC COMPLEX SUBUNIT 2 (TSC2)<>191092	Score: 0.96	321944634
20	2118261	G	C	0.002	14.7	Polyphen2	Prediction: D	TSC2;PKD1	TUBEROUS SCLEROSIS 2 (TSC2)<>613254;LYMPHANGIOLEIOMYOMATOSIS (LAM)<>606690	TSC COMPLEX SUBUNIT 2 (TSC2)<>191092	Score: 0.997	321944637
20	2120248	G	T	0.001	18.43	Polyphen2	Prediction: D	TSC2;PKD1	POLYCYSTIC KIDNEY DISEASE 1 WITH OR WITHOUT POLYCYSTIC LIVER DISEASE (PKD1)<>173900	POLYCYSTIN 1 (PKD1)<>601313	Score: 0.942	321944640
20	2120849	CTG	C	0.104		SNPEff	Predicted High Impact	TSC2;PKD1	POLYCYSTIC KIDNEY DISEASE 1 WITH OR WITHOUT POLYCYSTIC LIVER DISEASE (PKD1)<>173900	POLYCYSTIN 1 (PKD1)<>601313	Type: splice_acceptor_variant, splice_region_variant, intron_variant; Gene: PKD1	321944643
20	2121287	G	C	0.117	17.02	Polyphen2	Prediction: D	TSC2;PKD1	POLYCYSTIC KIDNEY DISEASE 1 WITH OR WITHOUT POLYCYSTIC LIVER DISEASE (PKD1)<>173900	POLYCYSTIN 1 (PKD1)<>601313	Score: 1.0	321944644
20	2122292	C	T	0.001	17.45	Polyphen2	Prediction: D	TSC2;PKD1	POLYCYSTIC KIDNEY DISEASE 1 WITH OR WITHOUT POLYCYSTIC LIVER DISEASE (PKD1)<>173900	POLYCYSTIN 1 (PKD1)<>601313	Score: 0.985	321944647
20	2123329	C	T	0.001	13.67	ClinVar	not_specified	TSC2;PKD1	POLYCYSTIC KIDNEY DISEASE 1 WITH OR WITHOUT POLYCYSTIC LIVER DISEASE (PKD1)<>173900	POLYCYSTIN 1 (PKD1)<>601313	Significance: Conflicting_interpretations_of_pathogenicity	321944650
3	129783421	T	C	0	16.18	Polyphen2	Prediction: D	RELN		REELIN (RELN)<>600514	Score: 0.966	321967103
3	129793522	G	A	0.001	34	Polyphen2	Prediction: D	RELN		REELIN (RELN)<>600514	Score: 0.991	321967106
3	129794294	C	T	0.001	13.12	ClinVar	Lissencephaly_2	RELN		REELIN (RELN)<>600514	Significance: Conflicting_interpretations_of_pathogenicity	321967107
3	129801256	T	G	0.001	21.6	ClinVar	Lissencephaly_2	RELN		REELIN (RELN)<>600514	Significance: Conflicting_interpretations_of_pathogenicity	321967113
3	129801256	T	G	0.001	21.6	Polyphen2	Prediction: D	RELN		REELIN (RELN)<>600514	Score: 0.995	321967112
3	129801292	G	T	0.002	19.46	Polyphen2	Prediction: D	RELN		REELIN (RELN)<>600514	Score: 0.989	321967114
3	129806208	C	G	0.001	27.9	Polyphen2	Prediction: D	RELN		REELIN (RELN)<>600514	Score: 0.978	321967117
3	129811229	C	T	0	29.1	Polyphen2	Prediction: D	RELN;ENSMMUG00000063684		REELIN (RELN)<>600514	Score: 0.999	321967121
3	129824723	G	A	0.049	13.45	Polyphen2	Prediction: D	RELN		REELIN (RELN)<>600514	Score: 0.96	321967122
3	129828864	C	T	0.001	23.5	Polyphen2	Prediction: D	RELN		REELIN (RELN)<>600514	Score: 0.996	321967125
3	129828915	T	C	0.01	12.95	Polyphen2	Prediction: D	RELN		REELIN (RELN)<>600514	Score: 0.963	321967126
3	129849909	C	G	0.001	23.3	Polyphen2	Prediction: D	RELN		REELIN (RELN)<>600514	Score: 1.0	321967129
3	129860926	G	A	0	8.179	ClinVar	Lissencephaly_2	RELN		REELIN (RELN)<>600514	Significance: Conflicting_interpretations_of_pathogenicity	321967133
3	129863175	G	A	0.005	14.76	Polyphen2	Prediction: D	RELN		REELIN (RELN)<>600514	Score: 0.993	321967134
3	129863438	G	A	0.001	15.44	Polyphen2	Prediction: D	RELN		REELIN (RELN)<>600514	Score: 0.981	321967136
3	129871607	G	C	0.001	19.85	Polyphen2	Prediction: D	RELN		REELIN (RELN)<>600514	Score: 0.999	321967137
3	129871645	C	T	0.003	20.3	Polyphen2	Prediction: D	RELN		REELIN (RELN)<>600514	Score: 0.963	321967140
3	129871813	A	ACCTTT	0		SNPEff	Predicted High Impact	RELN		REELIN (RELN)<>600514	Type: frameshift_variant; Gene: RELN; AA Change: p.Ser1652fs	321967142
3	129871813	A	ACCTTT	0		SNPEff	Predicted High Impact	RELN		REELIN (RELN)<>600514	Type: frameshift_variant; Gene: RELN; AA Change: p.Ser1766fs	321967141
3	129875223	C	T	0	33	Polyphen2	Prediction: D	RELN		REELIN (RELN)<>600514	Score: 0.998	321967146
3	129875268	G	A	0.003	23.5	Polyphen2	Prediction: D	RELN		REELIN (RELN)<>600514	Score: 0.996	321967147
3	129876264	T	C	0.008	23.8	Polyphen2	Prediction: D	RELN		REELIN (RELN)<>600514	Score: 0.987	321967151
3	129876273	C	A	0.001	20.6	Polyphen2	Prediction: D	RELN		REELIN (RELN)<>600514	Score: 0.998	321967152
3	129884194	T	G	0.004	17.2	Polyphen2	Prediction: D	RELN		REELIN (RELN)<>600514	Score: 0.973	321967155
3	129906900	G	A	0.002	25	Polyphen2	Prediction: D	RELN		REELIN (RELN)<>600514	Score: 0.999	321967156
3	129906917	C	A	0.001	18.76	Polyphen2	Prediction: D	RELN		REELIN (RELN)<>600514	Score: 0.955	321967159
3	129906987	A	G	0.001	24.8	Polyphen2	Prediction: D	RELN		REELIN (RELN)<>600514	Score: 0.984	321967160
3	129916251	G	C	0.001	15.94	Polyphen2	Prediction: D	RELN		REELIN (RELN)<>600514	Score: 0.952	321967165
3	129923111	C	T	0	35	Polyphen2	Prediction: D	RELN		REELIN (RELN)<>600514	Score: 0.994	321967169
3	129924221	G	C	0	15.59	Polyphen2	Prediction: D	RELN		REELIN (RELN)<>600514	Score: 0.974	321967170
3	129949673	G	A	0.003	33	Polyphen2	Prediction: D	RELN		REELIN (RELN)<>600514	Score: 0.999	321967173
3	129970443	G	A	0.001	23.8	Polyphen2	Prediction: D	RELN		REELIN (RELN)<>600514	Score: 0.998	321967174
3	129981656	C	CT	0.002		SNPEff	Predicted High Impact	RELN		REELIN (RELN)<>600514	Type: splice_acceptor_variant, intron_variant; Gene: RELN	321967179
3	130016167	C	G	0.01	17.43	Polyphen2	Prediction: D	RELN		REELIN (RELN)<>600514	Score: 0.996	321967182
3	130019195	C	T	0.001	23.3	Polyphen2	Prediction: D	RELN		REELIN (RELN)<>600514	Score: 0.994	321967183
3	130019201	G	A	0.001	25.9	Polyphen2	Prediction: D	RELN		REELIN (RELN)<>600514	Score: 0.985	321967186
3	130064648	C	T	0.001	16.02	Polyphen2	Prediction: D	RELN		REELIN (RELN)<>600514	Score: 0.981	321967190
3	130143939	C	G	0.001	26.1	Polyphen2	Prediction: D	RELN		REELIN (RELN)<>600514	Score: 0.999	321967193
3	130222499	G	A	0.001	14.57	Polyphen2	Prediction: D	RELN		REELIN (RELN)<>600514	Score: 0.992	321967194

## Sheet: Table 8 - Top5 not NHP
contig	position	reference	allele	af	cadd	source	reason	overlappingGenes	omim_phenotype	omim	description	jbrowse
2	109677136	C	G	0.001	15.25	Polyphen2	Prediction: D	CACNA1D	SINOATRIAL NODE DYSFUNCTION AND DEAFNESS (SANDD)<>614896;PRIMARY ALDOSTERONISM, SEIZURES, AND NEUROLOGIC ABNORMALITIES (PASNA)<>615474	CALCIUM CHANNEL, VOLTAGE-DEPENDENT, L TYPE, ALPHA-1D SUBUNIT (CACNA1D)<>114206	Score: 0.987	321937291
2	109848670	TCCTAGG	T	0.002		SNPEff	Predicted High Impact	CACNA1D	SINOATRIAL NODE DYSFUNCTION AND DEAFNESS (SANDD)<>614896;PRIMARY ALDOSTERONISM, SEIZURES, AND NEUROLOGIC ABNORMALITIES (PASNA)<>615474	CALCIUM CHANNEL, VOLTAGE-DEPENDENT, L TYPE, ALPHA-1D SUBUNIT (CACNA1D)<>114206	Type: frameshift_variant, splice_acceptor_variant, splice_region_variant, intron_variant; Gene: CACNA1D; AA Change: p.Ser251fs	321937295
2	109848670	TCCTAGG	T	0.002		SNPEff	Predicted High Impact	CACNA1D	SINOATRIAL NODE DYSFUNCTION AND DEAFNESS (SANDD)<>614896;PRIMARY ALDOSTERONISM, SEIZURES, AND NEUROLOGIC ABNORMALITIES (PASNA)<>615474	CALCIUM CHANNEL, VOLTAGE-DEPENDENT, L TYPE, ALPHA-1D SUBUNIT (CACNA1D)<>114206	Type: frameshift_variant, splice_acceptor_variant, splice_region_variant, intron_variant; Gene: CACNA1D; AA Change: p.Ser256fs	321937294
2	109848803	CA	C	0.001		SNPEff	Predicted High Impact	CACNA1D	SINOATRIAL NODE DYSFUNCTION AND DEAFNESS (SANDD)<>614896;PRIMARY ALDOSTERONISM, SEIZURES, AND NEUROLOGIC ABNORMALITIES (PASNA)<>615474	CALCIUM CHANNEL, VOLTAGE-DEPENDENT, L TYPE, ALPHA-1D SUBUNIT (CACNA1D)<>114206	Type: frameshift_variant; Gene: CACNA1D; AA Change: p.Thr300fs	321937296
2	109848803	CA	C	0.001		SNPEff	Predicted High Impact	CACNA1D	SINOATRIAL NODE DYSFUNCTION AND DEAFNESS (SANDD)<>614896;PRIMARY ALDOSTERONISM, SEIZURES, AND NEUROLOGIC ABNORMALITIES (PASNA)<>615474	CALCIUM CHANNEL, VOLTAGE-DEPENDENT, L TYPE, ALPHA-1D SUBUNIT (CACNA1D)<>114206	Type: frameshift_variant; Gene: CACNA1D; AA Change: p.Thr295fs	321937297
2	109911227	G	A	0.001	32	Polyphen2	Prediction: D	CACNA1D	SINOATRIAL NODE DYSFUNCTION AND DEAFNESS (SANDD)<>614896;PRIMARY ALDOSTERONISM, SEIZURES, AND NEUROLOGIC ABNORMALITIES (PASNA)<>615474	CALCIUM CHANNEL, VOLTAGE-DEPENDENT, L TYPE, ALPHA-1D SUBUNIT (CACNA1D)<>114206	Score: 1.0	321937300
2	109936339	T	A	0	21.4	Polyphen2	Prediction: D	CACNA1D	SINOATRIAL NODE DYSFUNCTION AND DEAFNESS (SANDD)<>614896;PRIMARY ALDOSTERONISM, SEIZURES, AND NEUROLOGIC ABNORMALITIES (PASNA)<>615474	CALCIUM CHANNEL, VOLTAGE-DEPENDENT, L TYPE, ALPHA-1D SUBUNIT (CACNA1D)<>114206	Score: 1.0	321937304
2	109940657	G	A	0.001	37	Polyphen2	Prediction: D	CACNA1D	SINOATRIAL NODE DYSFUNCTION AND DEAFNESS (SANDD)<>614896;PRIMARY ALDOSTERONISM, SEIZURES, AND NEUROLOGIC ABNORMALITIES (PASNA)<>615474	CALCIUM CHANNEL, VOLTAGE-DEPENDENT, L TYPE, ALPHA-1D SUBUNIT (CACNA1D)<>114206	Score: 0.951	321937305
2	109965768	C	T	0	21.7	Polyphen2	Prediction: D	CACNA1D	SINOATRIAL NODE DYSFUNCTION AND DEAFNESS (SANDD)<>614896;PRIMARY ALDOSTERONISM, SEIZURES, AND NEUROLOGIC ABNORMALITIES (PASNA)<>615474	CALCIUM CHANNEL, VOLTAGE-DEPENDENT, L TYPE, ALPHA-1D SUBUNIT (CACNA1D)<>114206	Score: 0.999	321937306
2	109998579	G	A	0.001	21.7	Polyphen2	Prediction: D	CACNA1D	SINOATRIAL NODE DYSFUNCTION AND DEAFNESS (SANDD)<>614896;PRIMARY ALDOSTERONISM, SEIZURES, AND NEUROLOGIC ABNORMALITIES (PASNA)<>615474	CALCIUM CHANNEL, VOLTAGE-DEPENDENT, L TYPE, ALPHA-1D SUBUNIT (CACNA1D)<>114206	Score: 0.931	321937309
3	173473552	C	T	0.001	1.855	ClinVar	Cortical_dysplasia-focal_epilepsy_syndrome	CNTNAP2	PITT-HOPKINS-LIKE SYNDROME 1 (PTHSL1)<>610042;AUTISM, SUSCEPTIBILITY TO, 15 (AUTS15)<>612100;PITT-HOPKINS-LIKE SYNDROME 1 (PTHSL1)<>610042	CONTACTIN-ASSOCIATED PROTEIN-LIKE 2 (CNTNAP2)<>604569	Significance: Conflicting_interpretations_of_pathogenicity	321970983
3	173498413	G	A	0	28.5	Polyphen2	Prediction: D	CNTNAP2	PITT-HOPKINS-LIKE SYNDROME 1 (PTHSL1)<>610042;AUTISM, SUSCEPTIBILITY TO, 15 (AUTS15)<>612100;PITT-HOPKINS-LIKE SYNDROME 1 (PTHSL1)<>610042	CONTACTIN-ASSOCIATED PROTEIN-LIKE 2 (CNTNAP2)<>604569	Score: 0.989	321970984
3	173669126	G	A	0.001	27.9	SNPEff	Predicted High Impact	CNTNAP2	PITT-HOPKINS-LIKE SYNDROME 1 (PTHSL1)<>610042;AUTISM, SUSCEPTIBILITY TO, 15 (AUTS15)<>612100;PITT-HOPKINS-LIKE SYNDROME 1 (PTHSL1)<>610042	CONTACTIN-ASSOCIATED PROTEIN-LIKE 2 (CNTNAP2)<>604569	Type: splice_donor_variant, intron_variant; Gene: CNTNAP2	321970986
3	174013405	C	T	0.003	23.5	Polyphen2	Prediction: D	CNTNAP2	PITT-HOPKINS-LIKE SYNDROME 1 (PTHSL1)<>610042;AUTISM, SUSCEPTIBILITY TO, 15 (AUTS15)<>612100;PITT-HOPKINS-LIKE SYNDROME 1 (PTHSL1)<>610042	CONTACTIN-ASSOCIATED PROTEIN-LIKE 2 (CNTNAP2)<>604569	Score: 0.954	321970987
3	174518613	G	A	0.001	33	Polyphen2	Prediction: D	CNTNAP2	PITT-HOPKINS-LIKE SYNDROME 1 (PTHSL1)<>610042;AUTISM, SUSCEPTIBILITY TO, 15 (AUTS15)<>612100;PITT-HOPKINS-LIKE SYNDROME 1 (PTHSL1)<>610042	CONTACTIN-ASSOCIATED PROTEIN-LIKE 2 (CNTNAP2)<>604569	Score: 0.981	321970991
3	174518694	C	T	0	24.8	Polyphen2	Prediction: D	CNTNAP2	PITT-HOPKINS-LIKE SYNDROME 1 (PTHSL1)<>610042;AUTISM, SUSCEPTIBILITY TO, 15 (AUTS15)<>612100;PITT-HOPKINS-LIKE SYNDROME 1 (PTHSL1)<>610042	CONTACTIN-ASSOCIATED PROTEIN-LIKE 2 (CNTNAP2)<>604569	Score: 0.985	321970992
3	174587576	C	G	0	18.34	Polyphen2	Prediction: D	CNTNAP2	PITT-HOPKINS-LIKE SYNDROME 1 (PTHSL1)<>610042;AUTISM, SUSCEPTIBILITY TO, 15 (AUTS15)<>612100;PITT-HOPKINS-LIKE SYNDROME 1 (PTHSL1)<>610042	CONTACTIN-ASSOCIATED PROTEIN-LIKE 2 (CNTNAP2)<>604569	Score: 0.991	321970995
12	35186635	A	G	0.012	7.763	SNPEff	Predicted High Impact	ORC4;MBD5	MEIER-GORLIN SYNDROME 2 (MGORS2)<>613800	ORIGIN RECOGNITION COMPLEX, SUBUNIT 4 (ORC4)<>603056	Type: splice_donor_variant, intron_variant; Gene: ORC4	321832290
12	35636535	C	T	0	14.24	SNPEff	Predicted High Impact	MBD5			Type: splice_donor_variant, intron_variant; Gene: MBD5	321832292
12	35637003	G	A	0.002	19.08	Polyphen2	Prediction: D	MBD5	MENTAL RETARDATION, AUTOSOMAL DOMINANT 1 (MRD1)<>156200	METHYL-CpG-BINDING DOMAIN PROTEIN 5 (MBD5)<>611472	Score: 0.918	321832293
12	35637061	G	A	0.003	32	Polyphen2	Prediction: D	MBD5	MENTAL RETARDATION, AUTOSOMAL DOMINANT 1 (MRD1)<>156200	METHYL-CpG-BINDING DOMAIN PROTEIN 5 (MBD5)<>611472	Score: 0.994	321832296
12	35661510	C	T	0.002	18.21	Polyphen2	Prediction: D	MBD5	MENTAL RETARDATION, AUTOSOMAL DOMINANT 1 (MRD1)<>156200	METHYL-CpG-BINDING DOMAIN PROTEIN 5 (MBD5)<>611472	Score: 0.986	321832301
12	35661966	C	G	0.003	14.87	Polyphen2	Prediction: D	MBD5	MENTAL RETARDATION, AUTOSOMAL DOMINANT 1 (MRD1)<>156200	METHYL-CpG-BINDING DOMAIN PROTEIN 5 (MBD5)<>611472	Score: 0.986	321832302
12	35662013	C	A	0.001	12.63	Polyphen2	Prediction: D	MBD5	MENTAL RETARDATION, AUTOSOMAL DOMINANT 1 (MRD1)<>156200	METHYL-CpG-BINDING DOMAIN PROTEIN 5 (MBD5)<>611472	Score: 0.932	321832305
12	35662371	G	C	0.001	15.54	Polyphen2	Prediction: D	MBD5	MENTAL RETARDATION, AUTOSOMAL DOMINANT 1 (MRD1)<>156200	METHYL-CpG-BINDING DOMAIN PROTEIN 5 (MBD5)<>611472	Score: 0.996	321832306
12	35668167	C	CAAATATA	0		SNPEff	Predicted High Impact	MBD5	MENTAL RETARDATION, AUTOSOMAL DOMINANT 1 (MRD1)<>156200	METHYL-CpG-BINDING DOMAIN PROTEIN 5 (MBD5)<>611472	Type: frameshift_variant; Gene: MBD5; AA Change: p.Thr1285fs	321832310
12	35668167	C	CAAATATA	0		SNPEff	Predicted High Impact	MBD5	MENTAL RETARDATION, AUTOSOMAL DOMINANT 1 (MRD1)<>156200	METHYL-CpG-BINDING DOMAIN PROTEIN 5 (MBD5)<>611472	Type: frameshift_variant; Gene: MBD5; AA Change: p.Thr1170fs	321832312
12	35668167	C	CAAATATA	0		SNPEff	Predicted High Impact	MBD5	MENTAL RETARDATION, AUTOSOMAL DOMINANT 1 (MRD1)<>156200	METHYL-CpG-BINDING DOMAIN PROTEIN 5 (MBD5)<>611472	Type: frameshift_variant; Gene: MBD5; AA Change: p.Thr1256fs	321832313
12	35668167	C	CAAATATA	0		SNPEff	Predicted High Impact	MBD5	MENTAL RETARDATION, AUTOSOMAL DOMINANT 1 (MRD1)<>156200	METHYL-CpG-BINDING DOMAIN PROTEIN 5 (MBD5)<>611472	Type: frameshift_variant; Gene: MBD5; AA Change: p.Thr1052fs	321832311
12	35668169	C	CAAGGAAGGAAATA	0		SNPEff	Predicted High Impact	MBD5	MENTAL RETARDATION, AUTOSOMAL DOMINANT 1 (MRD1)<>156200	METHYL-CpG-BINDING DOMAIN PROTEIN 5 (MBD5)<>611472	Type: frameshift_variant; Gene: MBD5; AA Change: p.Thr1171fs	321832315
12	35668169	C	CAAGGAAGGAAATA	0		SNPEff	Predicted High Impact	MBD5	MENTAL RETARDATION, AUTOSOMAL DOMINANT 1 (MRD1)<>156200	METHYL-CpG-BINDING DOMAIN PROTEIN 5 (MBD5)<>611472	Type: frameshift_variant; Gene: MBD5; AA Change: p.Thr1053fs	321832317
12	35668169	C	CAAGGAAGGAAATA	0		SNPEff	Predicted High Impact	MBD5	MENTAL RETARDATION, AUTOSOMAL DOMINANT 1 (MRD1)<>156200	METHYL-CpG-BINDING DOMAIN PROTEIN 5 (MBD5)<>611472	Type: frameshift_variant; Gene: MBD5; AA Change: p.Thr1286fs	321832314
12	35668169	C	CAAGGAAGGAAATA	0		SNPEff	Predicted High Impact	MBD5	MENTAL RETARDATION, AUTOSOMAL DOMINANT 1 (MRD1)<>156200	METHYL-CpG-BINDING DOMAIN PROTEIN 5 (MBD5)<>611472	Type: frameshift_variant; Gene: MBD5; AA Change: p.Thr1257fs	321832316
12	35668198	T	C	0.001	15.68	Polyphen2	Prediction: D	MBD5	MENTAL RETARDATION, AUTOSOMAL DOMINANT 1 (MRD1)<>156200	METHYL-CpG-BINDING DOMAIN PROTEIN 5 (MBD5)<>611472	Score: 0.991	321832321
12	35668457	T	A	0.001	15.59	Polyphen2	Prediction: D	MBD5	MENTAL RETARDATION, AUTOSOMAL DOMINANT 1 (MRD1)<>156200	METHYL-CpG-BINDING DOMAIN PROTEIN 5 (MBD5)<>611472	Score: 0.997	321832322
12	35668492	G	GAA	0		SNPEff	Predicted High Impact	MBD5	MENTAL RETARDATION, AUTOSOMAL DOMINANT 1 (MRD1)<>156200	METHYL-CpG-BINDING DOMAIN PROTEIN 5 (MBD5)<>611472	Type: frameshift_variant; Gene: MBD5; AA Change: p.Asp1160fs	321832326
12	35668492	G	GAA	0		SNPEff	Predicted High Impact	MBD5	MENTAL RETARDATION, AUTOSOMAL DOMINANT 1 (MRD1)<>156200	METHYL-CpG-BINDING DOMAIN PROTEIN 5 (MBD5)<>611472	Type: frameshift_variant; Gene: MBD5; AA Change: p.Asp1364fs	321832329
12	35668492	G	GAA	0		SNPEff	Predicted High Impact	MBD5	MENTAL RETARDATION, AUTOSOMAL DOMINANT 1 (MRD1)<>156200	METHYL-CpG-BINDING DOMAIN PROTEIN 5 (MBD5)<>611472	Type: frameshift_variant; Gene: MBD5; AA Change: p.Asp1393fs	321832327
12	35668492	G	GAA	0		SNPEff	Predicted High Impact	MBD5	MENTAL RETARDATION, AUTOSOMAL DOMINANT 1 (MRD1)<>156200	METHYL-CpG-BINDING DOMAIN PROTEIN 5 (MBD5)<>611472	Type: frameshift_variant; Gene: MBD5; AA Change: p.Asp1278fs	321832328
12	35668668	G	T	0.001	14.47	Polyphen2	Prediction: D	MBD5	MENTAL RETARDATION, AUTOSOMAL DOMINANT 1 (MRD1)<>156200	METHYL-CpG-BINDING DOMAIN PROTEIN 5 (MBD5)<>611472	Score: 0.986	321832330
3	49759676	T	C	0	20.3	Polyphen2	Prediction: D	AUTS2			Score: 0.988	321961488
3	50934749	CTCTGCCT	C	0.001		SNPEff	Predicted High Impact	AUTS2			Type: frameshift_variant; Gene: AUTS2; AA Change: p.Ser393fs	321961497
3	50954380	C	G	0.001	29.7	Polyphen2	Prediction: D	AUTS2			Score: 0.995	321961498
3	50959908	G	A	0.001	27.2	Polyphen2	Prediction: D	AUTS2			Score: 0.998	321961502
3	50959914	C	A	0.001	17.61	Polyphen2	Prediction: D	AUTS2			Score: 0.998	321961503
3	50959941	G	A	0.001	29.8	Polyphen2	Prediction: D	AUTS2			Score: 0.933	321961506
3	50960008	G	T	0.001	27.3	Polyphen2	Prediction: D	AUTS2			Score: 0.994	321961507
3	50960011	G	A	0	14.25	Polyphen2	Prediction: D	AUTS2			Score: 0.918	321961510
3	50960262	C	T	0.002	21.4	Polyphen2	Prediction: D	AUTS2			Score: 0.998	321961511
13	57712616	C	CGG	0		SNPEff	Predicted High Impact	NRXN1	PITT-HOPKINS-LIKE SYNDROME 2 (PTHSL2)<>614325;CHROMOSOME 2p16.3 DELETION SYNDROME<>614332	NEUREXIN I (NRXN1)<>600565	Type: frameshift_variant; Gene: NRXN1; AA Change: p.Ser29fs	321847130
13	57712619	C	CT	0		SNPEff	Predicted High Impact	NRXN1	PITT-HOPKINS-LIKE SYNDROME 2 (PTHSL2)<>614325;CHROMOSOME 2p16.3 DELETION SYNDROME<>614332	NEUREXIN I (NRXN1)<>600565	Type: frameshift_variant; Gene: NRXN1; AA Change: p.Gly30fs	321847131
13	57712707	A	C	0.003	18.6	Polyphen2	Prediction: D	NRXN1	PITT-HOPKINS-LIKE SYNDROME 2 (PTHSL2)<>614325;CHROMOSOME 2p16.3 DELETION SYNDROME<>614332	NEUREXIN I (NRXN1)<>600565	Score: 0.925	321847132
13	58122273	C	A		5.858	ClinVar	not_specified	NRXN1	PITT-HOPKINS-LIKE SYNDROME 2 (PTHSL2)<>614325;CHROMOSOME 2p16.3 DELETION SYNDROME<>614332	NEUREXIN I (NRXN1)<>600565	Significance: Conflicting_interpretations_of_pathogenicity	321847135
13	58210262	C	G	0.001	19.71	Polyphen2	Prediction: D	NRXN1	PITT-HOPKINS-LIKE SYNDROME 2 (PTHSL2)<>614325;CHROMOSOME 2p16.3 DELETION SYNDROME<>614332	NEUREXIN I (NRXN1)<>600565	Score: 0.921	321847138
13	58235128	T	G	0.001	27	Polyphen2	Prediction: D	NRXN1	PITT-HOPKINS-LIKE SYNDROME 2 (PTHSL2)<>614325;CHROMOSOME 2p16.3 DELETION SYNDROME<>614332	NEUREXIN I (NRXN1)<>600565	Score: 1.0	321847141
